# Supplementary material for: Crystal structure and Hirshfeld surface analysis of bis­{(Z)-N′-[(E)-(furan-2-yl)methyl­idene]carbamo­hydrazono­thio­ato}nickel(II) methanol disolvate
Source: Acta Crystallogr E Crystallogr Commun. 2023 Jun 30;79(Pt 7):669–73. doi: 10.1107/S2056989023005182 (PMC10439423; doi:10.1107/S2056989023005182)
Supplement: Supplementary file 1 [file e-79-00669-sup1.cif]

##############################################################################
#                                                                            #
# This CIF contains the data in a paper accepted for publication in          #
# Acta Crystallographica Section E. It conforms to the requirements of       #
# Notes for Authors for Acta Crystallographica Section E, and has been       #
# peer reviewed under the auspices of the IUCr Commission on Journals.       #
#                                                                            #
# Full details of the Crystallographic Information File format               #
# are given in the paper "The Crystallographic Information File (CIF):       #
# a New Standard Archive File for Crystallography" by S. R. Hall, F. H.      #
# Allen and I. D. Brown [Acta Cryst. (1991), A47, 655-685].                  #
#                                                                            #
# The current version of the core CIF dictionary is obtainable from          #
# ftp://ftp.iucr.org/pub/cif_core.dic.                                       #
#                                                                            #
# Software is freely available for graphical display of the structure(s)     #
# in this CIF. For information consult the CIF software page                 #
# http://www.iucr.org/resources/cif/software.                                #
#                                                                            #
# This file may be used for bona fide research purposes within the           #
# scientific community so long as proper attribution is given to the journal # 
# article from which it was obtained.                                        #
#                                                                            #
##############################################################################
data_I
_audit_creation_method     'SHELXL-2019/1'
_chemical_name_systematic
;\
Bis{(<i>Z</i>)-<i>N</i>'-[(<i>E</i>)-(furan-2-yl)methylidene]\
carbamohydrazonothioato}nickel(II) methanol disolvate
;
_chemical_name_common
;\
Bis({<i>N</i>'-[(<i>Z</i>)-(furan-2-ylmethylidene)amino]carbamimidoyl}\
sulfanido)nickel(II) methanol disolvate
;
_chemical_formula_moiety     'C12 H12 N6 Ni O2 S2, 2(C H4 O)'
_chemical_formula_sum     'C14 H20 N6 Ni O4 S2'
_chemical_formula_iupac     '[Ni (C6 H6 N3 O1 S1)2], 2C H4 O'
_chemical_formula_weight     459.19
_chemical_melting_point     ?
_space_group_crystal_system     triclinic
_space_group_name_H-M_alt     'P -1'
_space_group_name_Hall     '-P 1'
loop_
    _space_group_symop_operation_xyz
    'x, y, z'
    '-x, -y, -z'
_cell_length_a     6.5394(11)
_cell_length_b     8.9611(15)
_cell_length_c     10.2020(15)
_cell_angle_alpha     67.965(5)
_cell_angle_beta     79.666(6)
_cell_angle_gamma     70.349(6)
_cell_volume     520.92(15)
_cell_formula_units_Z     1
_cell_measurement_reflns_used     2724
_cell_measurement_theta_min     2.73
_cell_measurement_theta_max     26.35
_cell_measurement_temperature     296(2)
_exptl_crystal_description     'prism'
_exptl_crystal_colour     'orange'
_exptl_crystal_size_max     0.260
_exptl_crystal_size_mid     0.210
_exptl_crystal_size_min     0.120
_exptl_crystal_density_diffrn     1.464
_exptl_crystal_density_meas     ?
_exptl_crystal_density_method     ?
_exptl_crystal_F_000     238
_exptl_absorpt_coefficient_mu     1.162
_exptl_absorpt_correction_type     multi-scan
_exptl_absorpt_process_details
;
(SADABS; Bruker, 2008)
;
_exptl_absorpt_correction_T_min     0.735
_exptl_absorpt_correction_T_max     0.861
_diffrn_ambient_temperature     296(2)
_diffrn_source     ?
_diffrn_radiation_type     MoK\a
_diffrn_radiation_wavelength     0.71073
_diffrn_measurement_device_type     'Bruker APEXII CCD'
_diffrn_measurement_method     '\f and \w scans'
_diffrn_detector_area_resol_mean     ?
_diffrn_reflns_number     8497
_diffrn_reflns_av_R_equivalents     0.0456
_diffrn_reflns_av_unetI/netI     0.0404
_diffrn_reflns_theta_min     3.314
_diffrn_reflns_theta_max     26.396
_diffrn_reflns_theta_full     25.242
_diffrn_measured_fraction_theta_max     0.997
_diffrn_measured_fraction_theta_full     0.998
_diffrn_reflns_limit_h_min     -8
_diffrn_reflns_limit_h_max     8
_diffrn_reflns_limit_k_min     -11
_diffrn_reflns_limit_k_max     11
_diffrn_reflns_limit_l_min     -12
_diffrn_reflns_limit_l_max     12
_refine_special_details     ?
_reflns_number_total     2134
_reflns_number_gt     1633
_reflns_threshold_expression     'I > 2\s(I)'
_refine_ls_structure_factor_coef     Fsqd
_refine_ls_matrix_type     full
_refine_ls_R_factor_all     0.0475
_refine_ls_R_factor_gt     0.0318
_refine_ls_wR_factor_gt     0.0815
_refine_ls_wR_factor_ref     0.0875
_refine_ls_goodness_of_fit_ref     1.035
_refine_ls_restrained_S_all     1.035
_refine_ls_number_reflns     2134
_refine_ls_number_parameters     125
_refine_ls_number_restraints     0
_refine_ls_hydrogen_treatment     constr
_refine_ls_weighting_scheme     calc
_refine_ls_weighting_details
                      'w=1/[\s^2^(Fo^2^)+(0.0459P)^2^] where P=(Fo^2^+2Fc^2^)/3'
_atom_sites_solution_hydrogens     mixed
_atom_sites_solution_primary     direct
_atom_sites_solution_secondary     ?
_refine_ls_shift/su_max     0.000
_refine_ls_shift/su_mean     0.000
_refine_diff_density_max     0.253
_refine_diff_density_min     -0.208
_refine_ls_extinction_method     none
_refine_ls_extinction_coef     .
loop_
    _atom_type_symbol
    _atom_type_description
    _atom_type_scat_dispersion_real
    _atom_type_scat_dispersion_imag
    _atom_type_scat_source
    'C' 'C' 0.0033 0.0016
                         'International Tables Vol C Tables 4.2.6.8 and 6.1.1.4'
    'H' 'H' 0.0000 0.0000
                         'International Tables Vol C Tables 4.2.6.8 and 6.1.1.4'
    'N' 'N' 0.0061 0.0033
                         'International Tables Vol C Tables 4.2.6.8 and 6.1.1.4'
    'O' 'O' 0.0106 0.0060
                         'International Tables Vol C Tables 4.2.6.8 and 6.1.1.4'
    'S' 'S' 0.1246 0.1234
                         'International Tables Vol C Tables 4.2.6.8 and 6.1.1.4'
    'Ni' 'Ni' 0.3393 1.1124
                         'International Tables Vol C Tables 4.2.6.8 and 6.1.1.4'
_computing_data_collection
;
APEX4 (Bruker, 2008)
;
_computing_cell_refinement
;
SAINT (Bruker, 2008)
;
_computing_data_reduction
;
SAINT (Bruker, 2008)
;
_computing_structure_solution
;
<i>SHELXT2016/6</i> (Sheldrick, 2015a)
;
_computing_structure_refinement
;
<i>SHELXL2016/6</i> (Sheldrick, 2015b
;
_computing_molecular_graphics
;
ORTEP-3 for Windows (Farrugia, 2012)
;
_computing_publication_material
;
PLATON (Spek, 2020)
;
loop_
    _atom_site_type_symbol
    _atom_site_label
    _atom_site_fract_x
    _atom_site_fract_y
    _atom_site_fract_z
    _atom_site_U_iso_or_equiv
    _atom_site_adp_type
    _atom_site_calc_flag
    _atom_site_occupancy
    _atom_site_disorder_assembly
    _atom_site_disorder_group
    Ni Ni1 0.500000 0.000000 0.500000 0.03949(16) Uani d 1 . .
    S S1 0.21552(9) 0.08780(8) 0.37725(6) 0.0544(2) Uani d 1 . .
    O O1 0.8206(3) 0.4874(2) 0.41926(18) 0.0592(5) Uani d 1 . .
    O O2 0.7620(3) 0.3261(2) 0.05737(16) 0.0534(4) Uani d 1 . .
    H H2O 0.634939 0.350050 0.108389 0.080 Uiso d 1 . .
    N N1 0.5375(3) 0.2167(2) 0.39689(17) 0.0403(4) Uani d 1 . .
    N N2 0.4320(3) 0.3178(2) 0.27263(18) 0.0428(4) Uani d 1 . .
    N N3 0.1595(3) 0.3562(2) 0.1429(2) 0.0558(6) Uani d 1 . .
    H H3A 0.195718 0.448305 0.083360 0.067 Uiso d 1 . .
    H H3B 0.032648 0.349515 0.126510 0.067 Uiso d 1 . .
    C C1 0.6747(4) 0.4539(3) 0.3592(2) 0.0446(5) Uani d 1 . .
    C C2 0.8207(5) 0.6480(3) 0.3424(3) 0.0688(8) Uani d 1 . .
    H H2 0.905332 0.703098 0.359617 0.083 Uiso calc 1 . .
    C C3 0.6847(5) 0.7162(3) 0.2396(3) 0.0679(8) Uani d 1 . .
    H H3 0.658018 0.824589 0.173586 0.082 Uiso calc 1 . .
    C C4 0.5872(4) 0.5926(3) 0.2494(3) 0.0544(6) Uani d 1 . .
    H H4 0.483563 0.604491 0.191646 0.065 Uiso calc 1 . .
    C C5 0.6538(3) 0.2881(3) 0.4311(2) 0.0440(5) Uani d 1 . .
    H H5 0.732223 0.223902 0.511529 0.053 Uiso calc 1 . .
    C C6 0.2750(3) 0.2665(3) 0.2568(2) 0.0415(5) Uani d 1 . .
    C C7 0.8122(6) 0.1616(4) 0.0563(3) 0.0883(10) Uani d 1 . .
    H H7A 0.683980 0.143664 0.039468 0.132 Uiso calc 1 . .
    H H7B 0.864640 0.082516 0.146089 0.132 Uiso calc 1 . .
    H H7C 0.922412 0.146101 -0.017494 0.132 Uiso calc 1 . .
loop_
    _atom_site_aniso_label
    _atom_site_aniso_U_11
    _atom_site_aniso_U_22
    _atom_site_aniso_U_33
    _atom_site_aniso_U_12
    _atom_site_aniso_U_13
    _atom_site_aniso_U_23
    Ni1 0.0337(2) 0.0371(3) 0.0388(2) -0.01571(17) -0.00740(15) 0.00392(17)
    S1 0.0428(3) 0.0477(4) 0.0586(4) -0.0248(3) -0.0200(3) 0.0150(3)
    O1 0.0688(12) 0.0533(11) 0.0615(11) -0.0308(9) -0.0191(8) -0.0081(8)
    O2 0.0559(10) 0.0439(10) 0.0575(10) -0.0225(8) 0.0064(8) -0.0116(7)
    N1 0.0346(9) 0.0423(10) 0.0352(9) -0.0157(8) -0.0070(7) 0.0024(8)
    N2 0.0419(10) 0.0435(11) 0.0368(10) -0.0213(8) -0.0095(8) 0.0040(8)
    N3 0.0505(12) 0.0567(13) 0.0511(11) -0.0293(10) -0.0223(9) 0.0121(10)
    C1 0.0482(13) 0.0444(13) 0.0435(12) -0.0202(10) -0.0031(10) -0.0114(11)
    C2 0.087(2) 0.0537(17) 0.078(2) -0.0385(15) -0.0121(16) -0.0171(15)
    C3 0.095(2) 0.0426(15) 0.0671(18) -0.0308(15) -0.0135(16) -0.0068(13)
    C4 0.0675(16) 0.0402(14) 0.0540(15) -0.0191(12) -0.0152(12) -0.0063(12)
    C5 0.0457(12) 0.0435(13) 0.0366(12) -0.0171(10) -0.0090(9) -0.0005(10)
    C6 0.0350(11) 0.0408(12) 0.0391(12) -0.0152(9) -0.0050(9) 0.0017(10)
    C7 0.101(3) 0.0552(19) 0.111(3) -0.0192(17) -0.003(2) -0.0358(19)
_geom_special_details
;
 All esds (except the esd in the dihedral angle between two l.s. planes)
 are estimated using the full covariance matrix.  The cell esds are taken
 into account individually in the estimation of esds in distances, angles
 and torsion angles; correlations between esds in cell parameters are only
 used when they are defined by crystal symmetry.  An approximate (isotropic)
 treatment of cell esds is used for estimating esds involving l.s. planes.
;
loop_
    _geom_bond_atom_site_label_1
    _geom_bond_atom_site_label_2
    _geom_bond_site_symmetry_2
    _geom_bond_distance
    _geom_bond_publ_flag
    Ni1 N1 . 1.9055(17) ?
    Ni1 N1 2_656 1.9055(17) ?
    Ni1 S1 . 2.1818(6) ?
    Ni1 S1 2_656 2.1818(6) ?
    S1 C6 . 1.731(2) ?
    O1 C2 . 1.357(3) ?
    O1 C1 . 1.384(3) ?
    O2 C7 . 1.402(3) ?
    O2 H2O . 0.9032 ?
    N1 C5 . 1.305(3) ?
    N1 N2 . 1.391(2) ?
    N2 C6 . 1.313(3) ?
    N3 C6 . 1.332(3) ?
    N3 H3A . 0.8997 ?
    N3 H3B . 0.9000 ?
    C1 C4 . 1.354(3) ?
    C1 C5 . 1.431(3) ?
    C2 C3 . 1.323(4) ?
    C2 H2 . 0.9300 ?
    C3 C4 . 1.419(3) ?
    C3 H3 . 0.9300 ?
    C4 H4 . 0.9300 ?
    C5 H5 . 0.9300 ?
    C7 H7A . 0.9600 ?
    C7 H7B . 0.9600 ?
    C7 H7C . 0.9600 ?
loop_
    _geom_angle_atom_site_label_1
    _geom_angle_atom_site_label_2
    _geom_angle_atom_site_label_3
    _geom_angle_site_symmetry_1
    _geom_angle_site_symmetry_3
    _geom_angle
    _geom_angle_publ_flag
    N1 Ni1 N1 . 2_656 180.0 ?
    N1 Ni1 S1 . . 85.69(5) ?
    N1 Ni1 S1 2_656 . 94.31(5) ?
    N1 Ni1 S1 . 2_656 94.31(5) ?
    N1 Ni1 S1 2_656 2_656 85.69(5) ?
    S1 Ni1 S1 . 2_656 180.0 ?
    C6 S1 Ni1 . . 95.83(7) ?
    C2 O1 C1 . . 106.13(18) ?
    C7 O2 H2O . . 109.2 ?
    C5 N1 N2 . . 112.86(16) ?
    C5 N1 Ni1 . . 126.69(14) ?
    N2 N1 Ni1 . . 120.44(13) ?
    C6 N2 N1 . . 112.74(15) ?
    C6 N3 H3A . . 116.5 ?
    C6 N3 H3B . . 127.8 ?
    H3A N3 H3B . . 114.4 ?
    C4 C1 O1 . . 109.12(19) ?
    C4 C1 C5 . . 138.1(2) ?
    O1 C1 C5 . . 112.71(19) ?
    C3 C2 O1 . . 111.2(2) ?
    C3 C2 H2 . . 124.4 ?
    O1 C2 H2 . . 124.4 ?
    C2 C3 C4 . . 107.0(2) ?
    C2 C3 H3 . . 126.5 ?
    C4 C3 H3 . . 126.5 ?
    C1 C4 C3 . . 106.5(2) ?
    C1 C4 H4 . . 126.7 ?
    C3 C4 H4 . . 126.7 ?
    N1 C5 C1 . . 127.45(19) ?
    N1 C5 H5 . . 116.3 ?
    C1 C5 H5 . . 116.3 ?
    N2 C6 N3 . . 117.99(17) ?
    N2 C6 S1 . . 122.47(15) ?
    N3 C6 S1 . . 119.54(16) ?
    O2 C7 H7A . . 109.5 ?
    O2 C7 H7B . . 109.5 ?
    H7A C7 H7B . . 109.5 ?
    O2 C7 H7C . . 109.5 ?
    H7A C7 H7C . . 109.5 ?
    H7B C7 H7C . . 109.5 ?
loop_
    _geom_torsion_atom_site_label_1
    _geom_torsion_atom_site_label_2
    _geom_torsion_atom_site_label_3
    _geom_torsion_atom_site_label_4
    _geom_torsion_site_symmetry_1
    _geom_torsion_site_symmetry_2
    _geom_torsion_site_symmetry_3
    _geom_torsion_site_symmetry_4
    _geom_torsion
    _geom_torsion_publ_flag
    C5 N1 N2 C6 . . . . -163.93(19) ?
    Ni1 N1 N2 C6 . . . . 15.0(2) ?
    C2 O1 C1 C4 . . . . -0.7(3) ?
    C2 O1 C1 C5 . . . . -179.0(2) ?
    C1 O1 C2 C3 . . . . 0.3(3) ?
    O1 C2 C3 C4 . . . . 0.2(3) ?
    O1 C1 C4 C3 . . . . 0.8(3) ?
    C5 C1 C4 C3 . . . . 178.5(3) ?
    C2 C3 C4 C1 . . . . -0.6(3) ?
    N2 N1 C5 C1 . . . . 2.4(3) ?
    Ni1 N1 C5 C1 . . . . -176.40(17) ?
    C4 C1 C5 N1 . . . . 5.6(5) ?
    O1 C1 C5 N1 . . . . -176.8(2) ?
    N1 N2 C6 N3 . . . . 178.56(19) ?
    N1 N2 C6 S1 . . . . -1.8(3) ?
    Ni1 S1 C6 N2 . . . . -8.9(2) ?
    Ni1 S1 C6 N3 . . . . 170.73(18) ?
loop_
    _geom_hbond_atom_site_label_D
    _geom_hbond_atom_site_label_H
    _geom_hbond_atom_site_label_A
    _geom_hbond_site_symmetry_A
    _geom_hbond_distance_DH
    _geom_hbond_distance_HA
    _geom_hbond_distance_DA
    _geom_hbond_angle_DHA
    _geom_hbond_publ_flag
    O2 H2O N2 . 0.90 1.94 2.788(3) 156 yes
    N3 H3A O2 2_665 0.90 2.07 2.964(3) 173 yes
    N3 H3B O2 1_455 0.90 2.12 3.009(3) 171 yes
    C4 H4 N2 . 0.93 2.51 2.882(3) 104 no
    C5 H5 S1 2_656 0.93 2.51 3.102(3) 121 yes
_shelx_space_group_comment
;
The symmetry employed for this shelxl refinement is uniquely defined
by the following loop, which should always be used as a source of
symmetry information in preference to the above space-group names.
They are only intended as comments.
;
_shelx_estimated_absorpt_T_min     0.752
_shelx_estimated_absorpt_T_max     0.873
_shelx_hkl_file
;
  -1   0   0  954.10   40.50
  -1   0   0  950.80   40.30
  -1   0   0  975.20   40.40
  -1   0   0  931.91   40.60
  -1   0   0  971.70   42.40
   1   0   0  889.41   40.40
   1   0   0  939.71   40.60
   1   0   0  929.11   42.50
   1   0   0  922.61   40.30
  -2   0   0  425.96   18.80
  -2   0   0  403.26   23.50
  -2   0   0  428.66   19.40
  -2   0   0  442.36   19.20
   2   0   0  430.96   19.10
   2   0   0  424.76   19.50
   2   0   0  407.26   23.80
   2   0   0  406.46   18.70
   2   0   0  470.55   18.60
  -3   0   0  720.03   30.70
  -3   0   0  699.83   31.80
  -3   0   0  681.33   31.50
  -3   0   0  707.43   31.00
  -3   0   0  701.63   37.50
   3   0   0  721.03   31.40
   3   0   0  746.33   31.00
   3   0   0  670.53   38.60
   3   0   0  727.33   32.30
   3   0   0  715.23   30.70
  -4   0   0  221.58   10.00
  -4   0   0  212.58   11.20
   4   0   0  248.78   23.10
   4   0   0  234.28   10.40
   4   0   0  208.98   12.20
  -5   0   0    1.20    2.10
  -5   0   0   -0.40    0.60
   5   0   0   -0.20    0.90
   5   0   0   -8.60   10.30
   5   0   0    0.10    3.20
  -6   0   0   25.60    2.00
  -6   0   0   32.50    4.60
   6   0   0   21.10    2.50
   6   0   0   25.90   14.20
   6   0   0   26.70    5.50
  -7   0   0   27.30    2.50
  -7   0   0   25.20    4.80
   7   0   0   27.90    3.10
   7   0   0   25.20   15.90
   7   0   0   32.80    6.70
   7  -1   0   44.90    7.50
   7  -1   0   43.90   18.60
   7  -1   0   35.90    3.50
  -7   1   0   35.70    2.70
  -7   1   0   39.60    5.70
   6  -1   0   10.70    1.90
   6  -1   0    9.00   13.90
   6  -1   0   11.50    4.60
  -6   1   0   11.40    1.40
  -6   1   0    7.00    3.10
   5  -1   0    9.30    3.70
   5  -1   0   -3.40   11.70
   5  -1   0    9.70    1.60
  -5   1   0   10.80    2.80
  -5   1   0    7.80    1.10
   4  -1   0  128.19    8.20
   4  -1   0  126.39    6.10
   4  -1   0  111.39   15.70
  -4   1   0  112.29    5.70
  -4   1   0  122.39    7.00
   3  -1   0  186.68    9.00
   3  -1   0  182.68    8.70
   3  -1   0  202.08   10.30
   3  -1   0  220.98   19.40
  -3   1   0  187.88    8.40
  -3   1   0  181.78    9.20
  -3   1   0  179.98    9.60
  -3   1   0  185.18    8.70
   2  -1   0  271.17   12.70
   2  -1   0  267.67   17.60
   2  -1   0  281.17   11.90
   2  -1   0  269.87   12.00
   2  -1   0  234.88   11.60
  -2   1   0  256.37   11.80
  -2   1   0  269.97   11.60
  -2   1   0  270.27   12.10
  -2   1   0  272.87   17.10
  -2   1   0  275.27   12.60
   1  -1   0    2.60    0.40
   1  -1   0    6.20    4.80
   1  -1   0    2.70    1.30
   1  -1   0    3.00    0.60
   1  -1   0    2.00    0.60
  -1   1   0    2.40    0.60
  -1   1   0    1.70    0.40
  -1   1   0    2.90    0.70
  -1   1   0    5.60    4.20
   0  -1   0    0.00    0.10
   0  -1   0   -0.10    1.40
   0  -1   0    0.00    0.30
   0  -1   0   -0.60    0.20
   0   1   0    0.00    0.10
   0   1   0   -0.10    0.20
   0   1   0    0.70    0.30
   0   1   0   -0.10    1.20
  -1  -1   0  561.34   23.60
  -1  -1   0  546.05   23.60
  -1  -1   0  543.15   23.90
  -1  -1   0  555.84   24.40
   1   1   0  565.84   23.70
   1   1   0  536.45   23.90
   1   1   0  554.54   23.60
   1   1   0  539.85   24.40
  -2  -1   0   98.69    5.70
  -2  -1   0   97.69    5.20
  -2  -1   0   82.69    4.50
  -2  -1   0   97.89    4.30
  -2  -1   0   73.19   10.10
   2   1   0   92.79    6.00
   2   1   0   99.39    5.00
   2   1   0   95.49    4.30
   2   1   0   99.79    4.50
  -3  -1   0  187.88    8.60
  -3  -1   0  188.38    9.60
  -3  -1   0  210.08   17.80
  -3  -1   0  195.48   10.20
  -3  -1   0  184.58    8.90
   3   1   0  188.38    9.40
   3   1   0  201.18    8.60
   3   1   0  194.68    8.80
   3   1   0  227.58   19.60
   3   1   0  195.88   10.50
  -4  -1   0  458.85   20.70
  -4  -1   0  488.55   22.10
   4   1   0  475.95   23.10
   4   1   0  479.95   31.40
   4   1   0  479.85   21.10
  -5  -1   0   30.20    3.80
   5   1   0   28.60    4.80
   5   1   0   15.70    1.80
   5   1   0    8.80   11.70
  -6  -1   0    4.50    1.00
  -6  -1   0    1.40    2.80
   6   1   0    9.60    4.40
   6   1   0    5.50    1.40
  -7  -1   0   50.99    6.10
  -7  -1   0   40.80    2.90
   7   1   0   44.40    3.80
   7   1   0   38.30    7.00
   7  -2   0   23.30    3.00
   7  -2   0   17.50   16.00
   7  -2   0   17.00    5.90
  -7   2   0   11.90    4.00
  -7   2   0   23.00    2.30
   6  -2   0   53.59   17.50
   6  -2   0   70.89    8.00
   6  -2   0   53.19    4.00
  -6   2   0   57.19    3.50
  -6   2   0   71.69    6.20
   5  -2   0    2.30    3.20
   5  -2   0   -3.90   11.40
   5  -2   0    0.50    1.00
  -5   2   0    0.20    0.70
  -5   2   0    0.80    2.00
   4  -2   0   36.70   12.40
   4  -2   0   61.69    3.60
   4  -2   0   51.39    5.50
  -4   2   0   57.99    4.30
  -4   2   0   53.19    3.00
   3  -2   0  698.63   37.20
   3  -2   0  537.85   28.00
   3  -2   0  637.44   28.20
   3  -2   0  663.13   29.60
  -3   2   0  668.73   28.50
  -3   2   0  671.03   27.90
  -3   2   0  659.73   28.30
   2  -2   0   74.09    4.10
   2  -2   0   74.89    3.90
   2  -2   0   81.19    5.40
   2  -2   0   91.69    4.10
   2  -2   0   60.79    9.70
  -2   2   0   80.99    4.20
  -2   2   0   83.19    4.10
  -2   2   0   80.59    4.30
  -2   2   0   85.19    3.90
  -2   2   0  113.09   11.20
   1  -2   0    0.80    0.40
   1  -2   0    0.30    0.70
   1  -2   0    0.10    0.40
   1  -2   0   -4.90    4.60
  -1   2   0    7.50    4.60
  -1   2   0    0.50    0.40
  -1   2   0    0.00    0.70
  -1   2   0    0.90    0.50
   0  -2   0    1.90    0.40
   0  -2   0    0.90    0.40
   0  -2   0    7.40    3.40
   0  -2   0    2.90    0.70
   0   2   0    1.90    0.40
   0   2   0    6.00    2.90
   0   2   0    1.00    0.60
   0   2   0    1.80    0.40
  -1  -2   0   10.70    0.90
  -1  -2   0   10.00    0.60
  -1  -2   0    8.20    1.20
  -1  -2   0   12.10    2.70
   1   2   0    7.00    0.70
   1   2   0   11.90    1.20
   1   2   0   10.60    0.70
  -2  -2   0  135.39    5.80
  -2  -2   0  146.39    7.90
  -2  -2   0  111.79    5.90
   2   2   0  131.99    6.50
   2   2   0  141.59    8.10
   2   2   0  132.39    6.00
   2   2   0  127.19    5.80
  -3  -2   0    0.50    2.50
  -3  -2   0    0.80    1.40
  -3  -2   0   -7.40    8.00
  -3  -2   0    0.70    0.70
  -3  -2   0    0.60    0.40
   3   2   0    1.40    0.70
   3   2   0    1.30    0.50
   3   2   0    2.70    2.80
   3   2   0    0.50    1.30
  -4  -2   0   14.70    1.10
  -4  -2   0   17.10    2.70
   4   2   0    6.30    3.60
   4   2   0   12.60    1.40
  -5  -2   0   30.50    2.00
  -5  -2   0   25.80    3.60
   5   2   0   36.40    5.70
   5   2   0   26.90    2.40
  -6  -2   0   -1.10    2.60
  -6  -2   0    0.30    0.60
   6   2   0    1.50    1.10
   6   2   0    4.20    4.40
  -7  -2   0   21.70    2.00
  -7  -2   0   21.90    4.70
   7   2   0   32.00    3.00
   7   2   0   16.60    6.10
  -8  -2   0   43.40    6.70
   8   2   0   34.90    3.70
   6  -3   0   23.70    5.70
   6  -3   0   18.30    2.60
   6  -3   0   30.30   14.50
  -6   3   0   19.70    2.00
  -6   3   0   24.60    4.00
   5  -3   0    6.70    4.00
   5  -3   0    5.00    1.40
   5  -3   0    8.20   12.40
  -5   3   0    2.70    2.10
  -5   3   0    4.80    1.00
   4  -3   0    3.70    2.80
   4  -3   0    4.40    1.30
   4  -3   0    2.90    1.20
   4  -3   0    2.30   10.10
  -4   3   0    2.40    0.80
  -4   3   0    3.50    1.70
   3  -3   0   45.50    4.70
   3  -3   0   42.20    2.80
   3  -3   0   45.20   10.80
   3  -3   0   48.00    3.00
  -3   3   0   44.90    2.50
  -3   3   0   45.70    3.30
   2  -3   0  109.79   12.80
   2  -3   0  154.78    7.00
   2  -3   0  142.29    6.60
   2  -3   0  143.89    8.20
  -2   3   0  148.39    6.80
  -2   3   0  133.99    6.60
  -2   3   0  153.08    7.10
   1  -3   0   38.50    7.20
   1  -3   0   38.00    2.00
   1  -3   0   39.10    2.60
   1  -3   0   34.60    2.30
  -1   3   0   30.10    5.70
  -1   3   0   38.40    2.50
  -1   3   0   36.60    2.00
   0  -3   0  606.74   29.80
   0  -3   0  619.14   26.60
   0  -3   0  622.54   26.50
   0  -3   0  554.04   26.80
   0   3   0  630.84   26.50
   0   3   0  612.34   29.40
   0   3   0  643.04   26.90
   0   3   0  645.84   26.60
  -1  -3   0  836.22   35.50
  -1  -3   0  829.62   35.70
  -1  -3   0  865.41   35.30
   1   3   0  791.82   35.30
   1   3   0  809.82   35.60
   1   3   0  802.02   35.20
  -2  -3   0   12.00    1.90
  -2  -3   0   20.20    1.40
  -2  -3   0   20.30    1.10
  -2  -3   0   14.20    3.50
   2   3   0   17.80    2.00
   2   3   0   20.10    1.10
   2   3   0   19.70    1.40
  -3  -3   0   56.59    2.80
  -3  -3   0   55.99    4.30
  -3  -3   0   48.50    5.60
   3   3   0   62.29    3.10
   3   3   0   54.89    2.80
   3   3   0   52.39    6.10
  -4  -3   0  506.05   23.50
  -4  -3   0  488.35   22.00
   4   3   0  513.45   22.40
   4   3   0  528.15   25.30
  -5  -3   0  106.79    7.10
  -5  -3   0  106.79    5.10
   5   3   0  101.09    5.50
   5   3   0  108.29    9.20
  -6  -3   0    8.30    3.00
  -6  -3   0    6.20    1.00
   6   3   0    4.50    4.50
   6   3   0    8.80    1.70
  -7  -3   0    8.10    1.30
  -7  -3   0   10.10    3.90
   7   3   0    5.90    1.60
   7   3   0   17.00    6.00
  -8  -3   0   42.40    6.50
  -8  -3   0   54.89    3.40
   8   3   0   50.99    4.40
   8   3   0   52.09    9.00
   6  -4   0    9.30   13.80
   6  -4   0   11.10    2.20
   6  -4   0    9.20    4.80
  -6   4   0    9.30    1.70
   5  -4   0   23.40    2.60
   5  -4   0   17.60    4.70
   5  -4   0   37.40   15.00
  -5   4   0   25.20    2.20
   4  -4   0   10.60   11.50
   4  -4   0   -2.70    2.60
   4  -4   0   -0.30    1.00
  -4   4   0   -0.50    0.70
  -4   4   0    0.80    1.50
   3  -4   0   11.20    1.20
   3  -4   0   13.40    1.70
   3  -4   0   14.70    3.40
   3  -4   0   11.40    9.90
  -3   4   0   10.30    1.20
  -3   4   0   13.10    1.60
   2  -4   0  163.48   16.70
   2  -4   0  177.68    8.50
  -2   4   0  170.78    8.60
  -2   4   0  184.18    8.20
   1  -4   0    9.60    5.80
   1  -4   0    9.40    1.70
   1  -4   0    9.20    1.20
  -1   4   0    6.80    0.80
  -1   4   0    7.70    1.20
   0  -4   0   49.90    2.60
   0  -4   0   51.89    2.60
   0  -4   0   50.49    3.00
   0  -4   0   42.50    7.00
   0   4   0   53.79    3.10
   0   4   0   52.79    2.70
  -1  -4   0 1206.08   53.59
  -1  -4   0 1299.37   57.09
  -1  -4   0 1274.07   53.69
  -1  -4   0 1196.98   53.29
   1   4   0 1271.87   53.59
   1   4   0 1229.78   53.19
   1   4   0 1245.48   53.39
  -2  -4   0  112.69    5.20
  -2  -4   0  116.79    5.00
  -2  -4   0  127.89    9.50
  -2  -4   0  106.49    6.00
   2   4   0  105.39    5.00
   2   4   0  104.89    5.20
   2   4   0  114.59    5.90
  -3  -4   0    1.40    1.60
  -3  -4   0    1.30    0.40
   3   4   0    0.50    0.70
   3   4   0    1.80    0.60
  -4  -4   0  280.57   14.10
  -4  -4   0  282.17   12.50
   4   4   0  292.27   12.70
   4   4   0  276.97   12.80
   4   4   0  278.27   16.20
  -5  -4   0  311.47   15.70
  -5  -4   0  298.27   13.70
   5   4   0  322.67   14.20
   5   4   0  301.17   17.90
  -6  -4   0   46.30    5.20
  -6  -4   0   50.09    2.70
   6   4   0   38.10    6.90
   6   4   0   35.30    3.00
  -7  -4   0   26.30    5.00
  -7  -4   0   27.20    2.20
   7   4   0   26.80    2.80
   7   4   0   28.20    6.70
  -8  -4   0   24.70    5.40
   8   4   0   25.80    7.50
   8   4   0   25.80    3.10
   5  -5   0   -5.70   11.60
   5  -5   0    7.00    4.30
   5  -5   0    9.20    2.10
  -5   5   0    8.50    1.50
   4  -5   0   -5.00   10.40
   4  -5   0    4.70    3.30
   4  -5   0    5.10    1.60
  -4   5   0    8.10    1.30
   3  -5   0   84.59    4.90
   3  -5   0   60.09   13.00
   3  -5   0   79.29    7.50
  -3   5   0   85.79    4.40
   2  -5   0  279.57   22.00
   2  -5   0  314.87   14.10
  -2   5   0  318.37   14.40
  -2   5   0  293.37   13.70
   1  -5   0   64.39   10.60
   1  -5   0   75.69    4.80
   1  -5   0   82.99    4.30
  -1   5   0   78.79    4.00
  -1   5   0   75.69    4.50
   0  -5   0   34.80    2.50
   0  -5   0   49.90    8.40
   0   5   0   36.80    2.20
   0   5   0   36.30    2.70
  -1  -5   0  232.18   15.60
  -1  -5   0  235.28   11.00
  -1  -5   0  231.48   11.00
   1   5   0  235.28   10.90
   1   5   0  257.67   10.70
   1   5   0  235.88   10.50
  -2  -5   0  675.03   30.60
  -2  -5   0  735.23   31.10
   2   5   0  637.24   30.30
   2   5   0  734.63   30.20
   2   5   0  718.83   30.90
  -3  -5   0    2.90    1.90
  -3  -5   0    2.20    0.50
   3   5   0    2.30    0.80
   3   5   0    3.10    0.60
  -4  -5   0    2.30    0.60
  -4  -5   0    0.60    1.70
   4   5   0    2.10    0.90
  -5  -5   0  304.57   13.60
  -5  -5   0  315.27   15.90
   5   5   0  304.27   14.10
   5   5   0  291.27   18.30
  -6  -5   0   14.10    1.40
  -6  -5   0   12.70    3.60
   6   5   0   10.70    5.50
   6   5   0   14.10    1.90
  -7  -5   0   15.60    4.40
  -7  -5   0   13.20    1.60
   7   5   0    7.00    5.80
   7   5   0   11.10    1.90
   4  -6   0    1.40    3.90
   4  -6   0   -3.60   11.50
  -4   6   0    5.00    1.30
   3  -6   0   19.20    2.30
   3  -6   0   23.60   11.90
   3  -6   0   18.80    4.50
   2  -6   0   51.79   12.50
   2  -6   0   67.09    4.20
  -2   6   0   70.39    3.80
   1  -6   0    5.30    8.10
   1  -6   0    4.70    2.00
   1  -6   0    7.90    1.50
  -1   6   0    4.60    0.90
  -1   6   0    4.00    1.50
   0  -6   0   46.10    3.10
   0  -6   0   48.60    9.70
   0  -6   0   48.80    5.40
   0   6   0   44.90    2.70
   0   6   0   42.90    3.30
  -1  -6   0   57.89    3.50
  -1  -6   0   78.99   10.30
  -1  -6   0   54.09    3.50
   1   6   0   56.99    3.10
   1   6   0   56.49    2.90
   1   6   0   55.99    3.30
  -2  -6   0   39.70    3.40
  -2  -6   0   35.70    7.80
  -2  -6   0   43.90    2.90
   2   6   0   39.60    2.50
   2   6   0   39.00    2.20
   2   6   0   47.10    3.30
  -3  -6   0   99.79    5.90
  -3  -6   0  117.39    6.90
   3   6   0  117.89    5.70
   3   6   0  118.79    5.40
  -4  -6   0    4.20    2.30
  -4  -6   0    1.80    0.60
   4   6   0    2.70    0.90
  -5  -6   0    0.40    0.50
  -5  -6   0    1.60    2.40
   5   6   0   -0.10    0.80
  -6  -6   0   22.50    1.80
  -6  -6   0   26.20    4.60
   6   6   0   29.70    2.60
  -7  -6   0    0.30    0.70
  -7  -6   0   -1.90    3.30
   7   6   0    0.70    1.30
   4  -7   0  -12.70   11.70
   4  -7   0   -3.30    3.50
  -4   7   0   -0.40    1.00
   3  -7   0    9.40    4.20
   3  -7   0   -5.30   10.30
  -3   7   0    2.30    1.10
   2  -7   0   17.00    2.20
   2  -7   0   23.20   11.60
  -2   7   0   20.30    2.00
   1  -7   0  174.88   19.10
   1  -7   0  183.18    8.90
  -1   7   0  176.18    8.50
   0  -7   0    8.50    7.40
   0  -7   0    3.50    1.30
   0  -7   0    6.80    3.50
   0   7   0    2.30    0.90
   0   7   0    5.20    1.70
  -1  -7   0    1.60    1.20
  -1  -7   0   -0.40    1.00
  -1  -7   0   -0.50    6.40
   1   7   0    0.20    0.90
   1   7   0    1.60    0.60
   1   7   0    1.10    0.70
  -2  -7   0  130.09    6.60
  -2  -7   0  131.09   13.70
  -2  -7   0  134.89    7.10
   2   7   0  125.79    6.80
   2   7   0  128.69    6.20
   2   7   0  117.79    5.90
  -3  -7   0    6.90    1.50
  -3  -7   0    3.20    2.00
   3   7   0    5.90    1.10
   3   7   0    4.70    0.80
  -4  -7   0    0.80    1.30
  -4  -7   0   -1.20    2.00
   4   7   0    0.50    0.80
  -5  -7   0   86.49    7.30
  -5  -7   0   99.99    4.90
   5   7   0  103.59    5.40
  -6  -7   0   56.79    3.10
  -6  -7   0   54.29    6.40
   6   7   0   50.09    3.60
  -7  -7   0    2.20    3.80
   7   7   0    1.50    1.40
   3  -8   0    1.80    4.00
   3  -8   0    4.40   12.30
  -3   8   0    0.60    1.10
   2  -8   0    3.40   11.20
  -2   8   0    1.40    1.10
   1  -8   0   -2.10    9.70
   0  -8   0    8.80    9.40
   0   8   0    3.70    1.00
  -1  -8   0   -0.20    1.20
  -1  -8   0   -0.30    8.00
   1   8   0    1.50    0.80
  -2  -8   0  123.09    7.10
  -2  -8   0  144.39   15.70
  -2  -8   0  127.99    6.80
   2   8   0  127.19    6.30
  -3  -8   0   79.99    5.10
  -3  -8   0   84.49    6.00
  -3  -8   0   97.19   13.30
   3   8   0   82.69    4.50
  -4  -8   0   -0.20    2.30
   4   8   0    2.60    1.10
  -5  -8   0   44.20    5.40
   5   8   0   48.70    3.30
  -6  -8   0  133.69    9.70
   6   8   0  122.19    6.70
   1  -9   0   18.30   12.10
  -1   9   0   26.00    2.40
   0  -9   0    1.50   10.30
  -1  -9   0   -5.30    7.90
   1   9   0    2.20    1.00
  -2  -9   0   15.10    8.60
   2   9   0   18.30    1.90
  -3  -9   0   52.89    5.20
  -3  -9   0   45.90   10.80
   3   9   0   52.19    3.40
  -4  -9   0    5.30    3.00
  -4  -9   0   15.80    8.30
   4   9   0    7.30    1.50
  -5  -9   0   -3.90    2.50
   5   9   0   -0.40    1.10
  -1 -10   0   11.30   11.10
  -2 -10   0    8.50   10.30
   2  10   0   14.30    1.80
  -3 -10   0   26.90   10.90
   3  10   0   56.49    3.60
  -4 -10   0   11.60    9.70
   4  10   0   12.10    1.90
   2  10  -1    0.30    1.00
  -2 -10   1    5.00    9.60
   5   9  -1    0.10    1.10
  -5  -9   1   -4.10    2.70
   4   9  -1   20.00    2.10
  -4  -9   1   26.60    9.80
  -4  -9   1   21.30    3.90
   3   9  -1  101.29    5.30
  -3  -9   1   85.19   14.10
   2   9  -1   29.30    2.30
  -2  -9   1   24.10   10.00
   1   9  -1    2.50    1.00
  -1  -9   1   -3.10    9.10
   0   9  -1   19.60    2.00
   0  -9   1   17.90   10.90
   1  -9   1    4.10   12.00
   6   8  -1   59.59    4.00
  -6  -8   1   54.19    6.60
   5   8  -1    0.80    1.10
  -5  -8   1    0.50    2.80
   4   8  -1    6.00    1.30
  -4  -8   1    4.70    2.60
   3   8  -1  118.19    5.70
  -3  -8   1  114.99   15.00
  -3  -8   1   97.49    7.10
   2   8  -1    6.70    1.20
  -2  -8   1    8.00    2.10
  -2  -8   1   15.10    8.00
   1   8  -1    8.60    1.20
  -1  -8   1    6.90    8.60
   0   8  -1   83.79    4.40
   0  -8   1   72.29   13.30
  -1   8  -1   36.70    2.50
   1  -8   1   26.90   11.60
  -2   8  -1    2.80    1.10
   2  -8   1   -5.80   10.90
   2  -8   1    4.80    3.80
   6   7  -1   84.69    4.90
  -6  -7   1   74.69    7.30
   5   7  -1   94.89    5.10
  -5  -7   1   88.79    7.30
   4   7  -1   17.70    1.80
  -4  -7   1   12.10    2.00
  -4  -7   1    9.90    2.70
   3   7  -1   14.60    1.60
  -3  -7   1   20.10    2.20
  -3  -7   1   19.20    2.90
   2   7  -1   28.30    2.00
   2   7  -1   26.50    1.80
  -2  -7   1   36.00    8.70
  -2  -7   1   27.80    3.00
  -2  -7   1   28.80    2.50
   1   7  -1    1.50    0.80
   1   7  -1    0.90    0.60
  -1  -7   1    4.90    6.30
  -1  -7   1    1.60    1.00
  -1  -7   1    2.60    1.30
   0   7  -1    0.10    0.70
   0  -7   1    0.70    1.00
   0  -7   1    5.70    7.30
  -1   7  -1   47.60    2.90
   1  -7   1   31.00   10.20
  -2   7  -1    6.70    1.30
   2  -7   1   -2.60    9.10
   2  -7   1    6.60    3.70
  -3   7  -1    0.10    0.90
   3  -7   1   -6.50   10.70
   3  -7   1   -1.70    3.40
   7   6  -1    1.50    1.30
  -7  -6   1    3.80    3.80
   6   6  -1   66.99    4.40
  -6  -6   1   79.89    7.40
  -6  -6   1   76.89    3.90
   5   6  -1    3.60    1.10
  -5  -6   1    2.50    2.50
  -5  -6   1    4.90    0.80
   4   6  -1    9.40    1.10
   4   6  -1   10.30    1.40
  -4  -6   1    8.00    0.90
  -4  -6   1    7.30    2.50
   3   6  -1  186.58    8.60
   3   6  -1  195.78    8.90
  -3  -6   1  188.08    9.20
  -3  -6   1  198.18   10.20
   2   6  -1  401.96   18.50
   2   6  -1  402.56   17.80
   2   6  -1  403.06   17.60
  -2  -6   1  419.46   18.70
  -2  -6   1  391.86   18.10
   1   6  -1   10.60    1.20
   1   6  -1   11.90    1.00
  -1  -6   1   10.90    1.60
  -1  -6   1   12.60    1.50
  -1  -6   1    4.30    5.80
   0   6  -1    7.40    1.00
   0   6  -1    5.50    1.40
   0  -6   1    2.40    6.90
   0  -6   1    9.40    1.40
   0  -6   1    4.30    3.40
  -1   6  -1  136.69    6.30
  -1   6  -1  118.49    6.90
   1  -6   1  131.09    6.60
   1  -6   1  148.69   16.90
   1  -6   1  142.59    8.20
  -2   6  -1    8.50    1.20
   2  -6   1    5.20    3.20
   2  -6   1   10.20    1.60
   2  -6   1   26.00   10.70
  -3   6  -1    5.80    1.10
   3  -6   1   11.20    4.30
   3  -6   1   19.10   11.50
  -4   6  -1   10.40    1.50
   4  -6   1    0.50    4.00
   4  -6   1    1.30   11.30
   7   5  -1    0.60    1.20
  -7  -5   1    0.00    3.00
  -7  -5   1   -0.20    0.70
   6   5  -1   11.10    1.70
  -6  -5   1   14.20    1.40
  -6  -5   1   10.70    3.30
   5   5  -1   21.00    2.10
  -5  -5   1   16.10    3.50
  -5  -5   1   21.70    1.50
   4   5  -1    2.20    0.70
   4   5  -1    3.10    0.90
  -4  -5   1    1.30    0.50
  -4  -5   1    0.40    1.90
   3   5  -1   36.50    2.20
   3   5  -1   37.70    2.00
  -3  -5   1   31.50    1.90
  -3  -5   1   32.80    3.30
   2   5  -1  279.57   12.90
   2   5  -1  298.07   13.80
   2   5  -1  293.27   13.10
  -2  -5   1  306.77   14.00
  -2  -5   1  300.87   13.40
   1   5  -1   11.30    0.90
   1   5  -1    9.70    1.10
   1   5  -1   13.10    1.50
  -1  -5   1    8.20    5.50
  -1  -5   1   14.10    1.40
  -1  -5   1   12.70    1.50
   0   5  -1    1.00    0.60
   0   5  -1    1.50    1.00
   0  -5   1    0.70    0.60
   0  -5   1    0.00    0.80
   0  -5   1    0.00    5.60
   0  -5   1    0.80    2.70
  -1   5  -1  299.57   14.30
  -1   5  -1  308.87   13.90
   1  -5   1  320.27   15.30
   1  -5   1  318.27   14.10
   1  -5   1  330.17   21.80
  -2   5  -1  310.17   13.70
  -2   5  -1  302.07   14.30
   2  -5   1  312.27   14.00
   2  -5   1  275.07   22.10
  -3   5  -1   21.80    1.90
   3  -5   1   22.40    4.60
   3  -5   1   25.20   11.80
   3  -5   1   20.50    2.20
  -4   5  -1   32.50    2.40
   4  -5   1   36.20    6.10
   4  -5   1   30.40    2.90
   4  -5   1   24.50   12.50
  -5   5  -1   45.40    3.10
   5  -5   1   35.80   14.70
   5  -5   1   42.40    7.10
   7   4  -1    7.40    5.10
   7   4  -1   -0.30    1.10
  -7  -4   1    0.00    0.80
  -7  -4   1   -0.30    3.00
   6   4  -1  124.79   11.10
   6   4  -1  131.79    6.80
  -6  -4   1  120.49    8.60
  -6  -4   1  128.89    6.20
   5   4  -1  458.35   23.80
   5   4  -1  431.16   19.90
  -5  -4   1  440.46   21.60
  -5  -4   1  450.45   19.50
   4   4  -1   33.30    1.90
   4   4  -1   34.00    2.30
  -4  -4   1   30.30    1.80
  -4  -4   1   31.30    3.60
   3   4  -1    3.00    0.60
   3   4  -1    2.90    0.80
  -3  -4   1    2.30    0.50
  -3  -4   1    0.80    1.50
   2   4  -1  224.88    9.50
   2   4  -1  213.58    9.40
   2   4  -1  204.78   10.20
  -2  -4   1  217.58    9.70
  -2  -4   1  202.78   10.30
  -2  -4   1  211.48    9.30
   1   4  -1  297.77   12.80
   1   4  -1  286.47   13.20
   1   4  -1  285.87   12.60
  -1  -4   1  302.27   13.00
  -1  -4   1  281.97   13.20
  -1  -4   1  290.97   12.70
   0   4  -1  124.29    5.70
   0   4  -1  102.69    5.30
   0  -4   1  123.59    5.60
   0  -4   1  131.99   11.10
   0  -4   1  120.29    7.80
   0  -4   1  114.89    5.30
   0  -4   1  117.89    5.40
  -1   4  -1   28.30    2.30
  -1   4  -1   27.00    1.70
   1  -4   1   31.10    7.20
   1  -4   1   29.60    3.20
   1  -4   1   26.60    1.90
  -2   4  -1   93.59    4.60
  -2   4  -1   96.89    5.20
   2  -4   1   96.09   13.20
   2  -4   1   97.39    4.90
   2  -4   1   94.89    7.10
  -3   4  -1   59.29    3.10
   3  -4   1   59.79   12.80
   3  -4   1   56.29    6.00
   3  -4   1   58.39    3.50
   3  -4   1   53.69    3.00
  -4   4  -1    2.50    0.80
   4  -4   1    9.30   10.30
   4  -4   1    2.20    1.10
   4  -4   1    2.80    3.30
  -5   4  -1   19.70    2.00
   5  -4   1   27.00   13.90
   5  -4   1   14.60    2.20
   5  -4   1   26.10    5.60
  -6   4  -1   21.40    2.20
   6  -4   1   12.00    5.40
   6  -4   1   26.20   14.90
   7   3  -1    3.00    5.00
   7   3  -1    2.80    1.40
  -7  -3   1    5.70    1.20
  -7  -3   1    2.00    3.20
   6   3  -1    9.10    1.70
   6   3  -1    9.90    4.70
  -6  -3   1   12.20    1.30
  -6  -3   1    7.80    2.90
   5   3  -1  214.88   10.30
   5   3  -1  237.18   14.00
  -5  -3   1  228.28   12.10
  -5  -3   1  209.48    9.90
   4   3  -1  169.18    7.60
   4   3  -1  161.68   10.70
   4   3  -1  170.78    8.00
  -4  -3   1  171.88    9.40
  -4  -3   1  160.38    7.60
   3   3  -1   29.00    1.70
   3   3  -1   27.50    1.90
  -3  -3   1   34.10    3.30
  -3  -3   1   27.90    1.60
  -3  -3   1   31.40    4.40
   2   3  -1 1060.89   45.50
   2   3  -1 1025.90   44.80
   2   3  -1 1020.60   44.70
  -2  -3   1 1035.30   46.90
  -2  -3   1 1043.80   44.60
  -2  -3   1 1063.29   45.60
  -2  -3   1 1055.09   44.80
   1   3  -1 1453.15   59.39
   1   3  -1 1381.96   59.29
   1   3  -1 1387.46   59.79
  -1  -3   1 1381.36   59.39
  -1  -3   1 1413.56   59.89
  -1  -3   1 1313.17   59.49
   0   3  -1    1.50    0.70
   0   3  -1    0.20    0.40
   0  -3   1   -0.10    0.30
   0  -3   1   -3.90    3.80
   0  -3   1    0.40    0.60
   0  -3   1    0.00    0.60
   0  -3   1   -0.40    2.20
  -1   3  -1  103.39    9.60
  -1   3  -1  103.59    4.70
  -1   3  -1   97.89    5.00
   1  -3   1  112.39    4.90
   1  -3   1   96.19    4.60
   1  -3   1   98.29    5.80
   1  -3   1   99.79    4.70
  -2   3  -1  509.55   21.10
  -2   3  -1  478.65   20.70
   2  -3   1  466.35   20.70
   2  -3   1  452.35   20.90
   2  -3   1  500.85   27.90
   2  -3   1  465.55   22.50
  -3   3  -1    3.60    1.60
  -3   3  -1    4.60    0.80
  -3   3  -1    5.00    1.30
   3  -3   1   11.10    8.80
   3  -3   1    3.80    1.00
   3  -3   1    5.30    2.70
   3  -3   1    6.90    1.20
  -4   3  -1    4.60    0.90
  -4   3  -1    5.70    1.90
  -4   3  -1    4.50    1.80
   4  -3   1    3.20    1.30
   4  -3   1    6.20    9.40
   4  -3   1    5.20    3.00
   4  -3   1    6.00    1.40
  -5   3  -1   16.10    2.90
  -5   3  -1   20.80    1.90
   5  -3   1   12.80    4.50
   5  -3   1   20.20    2.30
   5  -3   1   34.20   13.90
  -6   3  -1    6.30    1.30
   6  -3   1    4.80    1.70
   6  -3   1    9.80   13.50
   6  -3   1   -1.10    4.00
   7   2  -1    8.30    1.80
   7   2  -1    9.30    5.10
  -7  -2   1   10.80    1.40
  -7  -2   1   10.10    3.70
   6   2  -1    0.80    1.20
   6   2  -1    0.80    3.90
  -6  -2   1    0.20    0.70
  -6  -2   1    2.90    2.80
   5   2  -1   22.50    4.70
   5   2  -1   28.30    2.40
  -5  -2   1   23.50    3.50
  -5  -2   1   26.10    1.80
   4   2  -1  135.59    6.70
   4   2  -1  129.29    9.30
   4   2  -1  154.88    6.60
  -4  -2   1  124.09    6.30
  -4  -2   1  149.09    9.30
   3   2  -1   40.80    2.30
   3   2  -1   34.90    2.00
   3   2  -1   40.50    4.70
  -3  -2   1   34.80    1.90
  -3  -2   1   49.60    4.60
  -3  -2   1   40.80    3.30
   2   2  -1   28.30    1.60
   2   2  -1   31.70    2.60
   2   2  -1   29.30    1.80
  -2  -2   1   30.10    2.60
  -2  -2   1   30.50    1.50
  -2  -2   1   30.70    3.70
  -2  -2   1   31.30    1.80
   1   2  -1  336.87   14.90
   1   2  -1  359.76   14.50
   1   2  -1  322.37   14.40
  -1  -2   1  332.77   14.50
  -1  -2   1  321.97   14.40
   0   2  -1  344.77   15.90
   0   2  -1  384.16   16.00
   0  -2   1  353.66   15.80
   0  -2   1  395.66   16.00
   0  -2   1  361.66   17.20
   0  -2   1  380.26   18.70
   0  -2   1  365.26   16.00
  -1   2  -1   38.40    2.20
  -1   2  -1   31.60    5.00
  -1   2  -1   36.90    3.30
  -1   2  -1   34.60    1.90
   1  -2   1   41.00    2.00
   1  -2   1   39.00    2.10
   1  -2   1   51.09    7.10
   1  -2   1   35.60    3.00
   1  -2   1   40.20    2.10
  -2   2  -1  106.49    5.90
  -2   2  -1  104.79    5.50
  -2   2  -1  103.79   10.30
  -2   2  -1  109.59    5.30
  -2   2  -1  121.79    5.00
   2  -2   1  124.39   12.30
   2  -2   1  107.39    5.20
   2  -2   1  100.29    5.30
   2  -2   1  110.39    6.70
   2  -2   1  101.69    5.00
  -3   2  -1  205.48   10.50
  -3   2  -1  213.98   10.40
  -3   2  -1  213.18   10.00
  -3   2  -1  218.88    9.60
   3  -2   1  219.88   11.90
   3  -2   1  206.78   17.80
   3  -2   1  215.38    9.90
   3  -2   1  216.58   10.10
  -4   2  -1    7.60    1.00
  -4   2  -1    7.90    2.00
   4  -2   1    7.40    3.00
   4  -2   1    9.40    1.50
   4  -2   1   -6.00    9.70
   4  -2   1    7.40    1.70
  -5   2  -1   50.79    3.00
  -5   2  -1   48.70    4.60
   5  -2   1   34.00   12.70
   5  -2   1   63.39    7.00
   5  -2   1   51.89    3.60
  -6   2  -1   69.19    3.90
  -6   2  -1   70.69    6.20
   6  -2   1   54.39    7.50
   6  -2   1   64.69    4.50
   6  -2   1   61.59   17.70
  -7   2  -1   -0.90    0.80
   7  -2   1   -2.90    4.60
   7  -2   1   13.10   15.10
   7  -2   1    0.80    1.60
   7   1  -1   13.50    5.40
   7   1  -1   13.30    2.30
  -7  -1   1   14.20    1.70
  -7  -1   1   13.80    4.10
   6   1  -1    6.00    1.50
   6   1  -1    3.00    4.00
  -6  -1   1    4.70    2.70
  -6  -1   1    6.50    1.10
   5   1  -1   91.99    7.90
   5   1  -1   93.79    5.00
  -5  -1   1   90.79    4.50
  -5  -1   1   83.09    6.50
   4   1  -1  266.07   14.80
   4   1  -1  287.57   12.90
  -4  -1   1  280.97   12.50
  -4  -1   1  289.97   14.10
  -4  -1   1  285.37   14.20
   3   1  -1   64.99    5.50
   3   1  -1   78.29    3.80
   3   1  -1   58.49    4.30
   3   1  -1   74.99    3.40
  -3  -1   1   66.19    5.20
  -3  -1   1   70.89    3.40
  -3  -1   1   68.49    3.70
  -3  -1   1   67.29    4.50
  -3  -1   1   82.69   12.90
   2   1  -1   33.80    3.40
   2   1  -1   37.50    2.80
   2   1  -1   32.40    2.10
   2   1  -1   43.10    2.00
  -2  -1   1   35.50    2.10
  -2  -1   1   48.30    9.50
  -2  -1   1   42.40    3.50
  -2  -1   1   38.10    1.90
  -2  -1   1   38.90    2.80
   1   1  -1 1826.62   78.39
   1   1  -1 1904.81   78.79
   1   1  -1 1845.42   78.49
  -1  -1   1 1782.22   78.99
  -1  -1   1 1795.62   78.39
  -1  -1   1 1803.62   78.59
  -1  -1   1 1855.71   78.49
   0   1  -1   58.99    4.10
   0   1  -1   60.59    2.50
   0  -1   1   55.49    4.00
   0  -1   1   56.29    2.50
   0  -1   1   55.99    2.50
  -1   1  -1  265.77   14.60
  -1   1  -1  253.97   11.90
  -1   1  -1  292.97   11.80
  -1   1  -1  269.17   12.50
   1  -1   1  277.47   12.10
   1  -1   1  286.17   15.20
   1  -1   1  256.07   11.90
   1  -1   1  282.67   11.80
   1  -1   1  277.87   12.80
  -2   1  -1  582.14   25.60
  -2   1  -1  595.44   26.30
  -2   1  -1  572.74   25.30
  -2   1  -1  576.84   29.50
  -2   1  -1  579.54   25.10
   2  -1   1  590.64   25.10
   2  -1   1  552.54   25.20
   2  -1   1  594.94   25.50
   2  -1   1  605.74   30.40
   2  -1   1  586.74   26.40
  -3   1  -1  629.44   25.60
  -3   1  -1  592.54   26.10
  -3   1  -1  586.54   25.30
   3  -1   1  592.24   25.90
   3  -1   1  596.44   33.50
   3  -1   1  518.95   25.40
   3  -1   1  576.84   27.10
  -4   1  -1   11.90    1.10
  -4   1  -1   11.60    2.40
   4  -1   1    7.40    3.20
   4  -1   1   10.90    1.40
   4  -1   1   11.80    9.60
  -5   1  -1    2.70    2.20
  -5   1  -1    3.90    0.80
   5  -1   1    4.60    3.40
   5  -1   1    0.70   10.30
   5  -1   1    3.30    1.20
  -6   1  -1   88.99    4.50
  -6   1  -1   88.59    7.00
   6  -1   1   87.69    9.10
   6  -1   1   60.59   16.00
   6  -1   1   74.99    5.00
  -7   1  -1   33.40    2.60
  -7   1  -1   36.60    5.40
   7  -1   1   36.00    3.50
   7  -1   1   42.60    7.80
   7  -1   1   27.40   16.50
   7   0  -1   20.60    5.80
   7   0  -1   15.30    2.40
  -7   0   1   13.60    4.20
  -7   0   1   14.80    1.70
   6   0  -1   28.40    2.80
   6   0  -1   22.50    5.30
   6   0  -1   26.10   14.30
  -6   0   1   21.10    3.80
  -6   0   1   25.80    2.10
   5   0  -1   78.29    7.10
   5   0  -1   72.99    4.30
   5   0  -1   76.19   16.80
  -5   0   1   78.59    5.80
  -5   0   1   66.09    3.70
   4   0  -1  218.58   23.20
   4   0  -1  207.68   11.50
   4   0  -1  224.18    9.80
  -4   0   1  192.58   10.60
  -4   0   1  201.48    9.30
  -4   0   1  199.58   10.70
   3   0  -1   77.39    3.60
   3   0  -1   66.99    5.30
   3   0  -1   68.19    3.80
   3   0  -1   79.99    4.50
   3   0  -1   48.20   11.60
  -3   0   1   72.39    3.90
  -3   0   1   70.29    4.70
  -3   0   1   91.69   14.50
  -3   0   1   73.39    3.60
  -3   0   1   73.49    4.80
   2   0  -1    6.90    1.00
   2   0  -1    6.90    1.80
   2   0  -1    7.90    0.80
   2   0  -1    6.20    1.20
   2   0  -1    4.20    7.10
  -2   0   1    5.90    0.90
  -2   0   1    7.90    0.70
  -2   0   1    8.20    1.60
  -2   0   1   11.10    7.10
  -2   0   1    7.20    1.40
   1   0  -1  487.35   25.20
   1   0  -1  524.55   21.50
   1   0  -1  480.45   21.40
   1   0  -1  492.55   21.70
   1   0  -1  506.75   21.70
  -1   0   1  502.45   21.40
  -1   0   1  484.25   21.70
  -1   0   1  497.55   21.70
  -1   0   1  511.05   21.50
   0   0  -1   -0.80    0.80
   0   0  -1   -0.20    0.10
   0   0  -1   -0.10    0.10
   0   0   1   -0.10    0.10
   0   0   1   -0.20    0.40
   0   0   1   -1.40    0.70
  -1   0  -1 1034.90   46.30
  -1   0  -1 1124.39   47.90
  -1   0  -1 1091.69   46.90
  -1   0  -1 1076.99   46.60
  -1   0  -1 1014.10   46.40
   1   0   1 1088.99   46.90
   1   0   1 1131.49   48.10
   1   0   1 1114.79   46.60
  -2   0  -1  543.85   22.90
  -2   0  -1  502.45   26.50
  -2   0  -1  530.85   23.50
  -2   0  -1  552.14   23.10
  -2   0  -1  518.45   23.80
   2   0   1  536.55   22.90
   2   0   1  518.15   23.00
   2   0   1  538.15   24.10
   2   0   1  523.55   23.40
  -3   0  -1  417.46   19.10
  -3   0  -1  415.76   19.50
  -3   0  -1  406.46   24.40
  -3   0  -1  414.56   18.40
   3   0   1  411.66   26.30
   3   0   1  392.86   18.10
   3   0   1  410.46   18.90
   3   0   1  418.76   19.90
   3   0   1  452.35   18.40
  -4   0  -1   27.40    1.80
  -4   0  -1   27.10    3.40
   4   0   1   31.50    4.70
   4   0   1   18.60   11.30
   4   0   1   32.20    2.30
  -5   0  -1    1.40    2.10
  -5   0  -1   -0.50    0.50
   5   0   1    1.10    1.00
   5   0   1   -0.60    3.00
   5   0   1    1.80   10.70
  -6   0  -1   71.39    3.80
  -6   0  -1   69.19    6.50
   6   0   1   51.99    7.20
   6   0   1   59.89    4.20
   6   0   1   56.39   17.30
  -7   0  -1   44.50    6.00
  -7   0  -1   56.89    3.60
   7   0   1   71.59    4.50
   7   0   1   31.30   15.60
   7   0   1   63.29    8.80
   7  -1  -1   35.20   18.10
   7  -1  -1   32.30    3.40
   7  -1  -1   23.60    6.30
  -7   1   1   29.50    5.10
  -7   1   1   28.80    2.40
   6  -1  -1   23.20   15.20
   6  -1  -1    2.30    1.30
   6  -1  -1   -2.20    3.80
  -6   1   1    1.70    2.70
  -6   1   1    0.60    0.80
   5  -1  -1   -0.70    2.90
   5  -1  -1   -0.60    1.00
   5  -1  -1   -4.20   10.70
  -5   1   1    2.90    2.10
  -5   1   1    0.90    0.70
   4  -1  -1  242.58   13.00
   4  -1  -1  256.67   11.40
   4  -1  -1  277.57   25.20
  -4   1   1  235.48   10.90
  -4   1   1  232.78   12.10
   3  -1  -1  470.25   21.90
   3  -1  -1  478.05   21.00
   3  -1  -1  484.65   29.60
   3  -1  -1  461.65   21.20
  -3   1   1  481.55   21.60
  -3   1   1  492.95   21.50
  -3   1   1  457.45   20.60
   2  -1  -1  237.88   10.50
   2  -1  -1  195.38   10.10
   2  -1  -1  225.28   10.30
   2  -1  -1  241.78   11.00
  -2   1   1  231.18   10.30
  -2   1   1  235.78   10.60
  -2   1   1  218.88   15.60
  -2   1   1  243.28   10.10
  -2   1   1  226.98   10.70
   1  -1  -1  816.02   39.90
   1  -1  -1  844.02   36.90
   1  -1  -1  852.31   37.00
   1  -1  -1  876.01   36.80
  -1   1   1  845.22   36.70
  -1   1   1  890.91   36.90
  -1   1   1  839.92   37.10
  -1   1   1  871.91   39.70
  -1   1   1  863.51   36.90
  -1  -1  -1  159.18    7.20
  -1  -1  -1  174.68    8.10
  -1  -1  -1  158.48    7.60
  -1  -1  -1  159.98    7.10
  -1  -1  -1  140.69    9.60
   1   1   1  180.88    7.20
   1   1   1  164.48    7.50
   1   1   1  159.58    7.10
   1   1   1  161.18    8.00
  -2  -1  -1   37.90    6.90
  -2  -1  -1   34.90    2.80
  -2  -1  -1   39.10    3.60
  -2  -1  -1   36.60    1.90
  -2  -1  -1   41.10    2.10
   2   1   1   44.60    7.60
   2   1   1   37.30    2.70
   2   1   1   31.00    3.40
   2   1   1   29.70    1.80
   2   1   1   42.60    2.10
  -3  -1  -1  383.56   17.10
  -3  -1  -1  369.16   18.30
  -3  -1  -1  388.16   17.90
  -3  -1  -1  389.96   16.90
  -3  -1  -1  398.36   23.70
   3   1   1  342.57   24.40
   3   1   1  394.76   17.10
   3   1   1  377.86   18.80
   3   1   1  392.66   17.70
   3   1   1  401.96   16.90
  -4  -1  -1  522.85   23.00
  -4  -1  -1  534.45   24.40
   4   1   1  554.94   33.30
   4   1   1  530.75   23.30
   4   1   1  514.45   25.40
  -5  -1  -1   34.00    2.20
  -5  -1  -1   28.70    3.90
   5   1   1   39.10    5.80
   5   1   1   44.50   13.60
   5   1   1   41.90    2.80
  -6  -1  -1    4.70    0.90
  -6  -1  -1    7.20    3.10
   6   1   1    8.40   11.90
   6   1   1    6.50    4.40
   6   1   1    1.90    1.30
  -7  -1  -1   15.70    4.20
  -7  -1  -1   12.50    1.60
   7   1   1   16.30    2.30
   7   1   1   15.60    6.20
   7  -2  -1   21.80   16.00
   7  -2  -1   20.70    2.90
   7  -2  -1   22.30    6.30
  -7   2   1   25.70    2.40
  -7   2   1   15.00    4.30
   6  -2  -1    8.80    2.00
   6  -2  -1    5.20   13.80
   6  -2  -1    8.10    4.30
  -6   2   1    7.90    3.20
  -6   2   1    9.20    1.40
   5  -2  -1   -3.80   11.10
   5  -2  -1    0.70    3.10
   5  -2  -1    1.30    1.30
  -5   2   1    2.80    2.10
  -5   2   1    3.90    0.90
   4  -2  -1   98.49    7.20
   4  -2  -1  107.29   17.00
   4  -2  -1   89.19    5.30
  -4   2   1  109.09    6.20
  -4   2   1  100.49    4.90
   3  -2  -1  277.07   12.30
   3  -2  -1  255.77   12.10
   3  -2  -1  271.17   22.20
   3  -2  -1  290.67   13.40
  -3   2   1  277.67   12.60
  -3   2   1  233.68   11.80
   2  -2  -1   -0.10    1.50
   2  -2  -1   -8.20    7.40
   2  -2  -1    0.40    0.50
   2  -2  -1    0.00    0.70
   2  -2  -1    1.20    0.80
  -2   2   1    0.30    0.80
  -2   2   1    0.10    1.10
  -2   2   1    6.30    6.60
  -2   2   1    0.90    0.90
  -2   2   1    0.80    0.50
   1  -2  -1   74.09    3.60
   1  -2  -1   61.39    7.70
   1  -2  -1   68.49    3.30
  -1   2   1   74.09    3.60
  -1   2   1   66.89    3.30
  -1   2   1   64.49    3.40
  -1   2   1   65.99    7.60
   0  -2  -1 1276.77   57.99
   0  -2  -1 1347.07   56.49
   0  -2  -1 1235.78   56.19
   0   2   1 1316.77   57.79
   0   2   1 1400.26   56.49
   0   2   1 1316.67   56.49
  -1  -2  -1  285.67   12.20
  -1  -2  -1  292.57   12.30
  -1  -2  -1  284.57   12.70
  -1  -2  -1  282.07   13.60
   1   2   1  284.27   12.60
   1   2   1  262.27   12.30
   1   2   1  285.47   12.20
   1   2   1  280.27   13.60
  -2  -2  -1  203.08    9.70
  -2  -2  -1  191.18    8.80
  -2  -2  -1  201.98    8.90
  -2  -2  -1  199.38   10.40
   2   2   1  205.28    8.80
   2   2   1  199.28    8.90
   2   2   1  201.28    9.50
   2   2   1  198.98   10.80
  -3  -2  -1  507.45   24.20
  -3  -2  -1  568.24   24.00
  -3  -2  -1  496.95   30.70
  -3  -2  -1  564.44   25.90
  -3  -2  -1  541.05   25.10
   3   2   1  575.84   24.00
   3   2   1  596.24   26.30
   3   2   1  570.24   24.30
  -4  -2  -1  416.76   17.40
  -4  -2  -1  390.06   18.80
   4   2   1  384.66   20.10
   4   2   1  390.06   17.70
  -5  -2  -1   14.80    1.30
  -5  -2  -1   18.40    3.20
   5   2   1   22.80    5.00
   5   2   1   13.60    1.60
  -6  -2  -1    8.80    1.10
  -6  -2  -1   11.10    3.30
   6   2   1   11.60    4.90
   6   2   1    5.80    1.40
  -7  -2  -1   94.09    8.40
  -7  -2  -1   82.59    4.50
   7   2   1   78.59    9.50
   7   2   1   85.59    5.20
  -8  -2  -1    1.90    1.00
  -8  -2  -1    0.00    4.10
   8   2   1    4.00    1.90
   8   2   1    3.10    6.00
   6  -3  -1   64.09   17.90
   6  -3  -1   36.10    6.30
   6  -3  -1   43.60    3.90
  -6   3   1   35.80    4.70
  -6   3   1   43.30    3.00
   5  -3  -1    2.50    3.40
   5  -3  -1    3.10   12.20
   5  -3  -1    1.70    1.40
  -5   3   1    3.20    0.90
  -5   3   1    3.70    2.20
   4  -3  -1   16.70    3.50
   4  -3  -1   17.20    2.00
   4  -3  -1   18.20   12.10
  -4   3   1   14.90    2.30
  -4   3   1   11.10    1.30
   3  -3  -1  147.69   17.30
   3  -3  -1  132.49    6.50
   3  -3  -1  130.59    7.90
   3  -3  -1  130.49    6.30
  -3   3   1  114.09    6.00
  -3   3   1  128.89    6.60
   2  -3  -1   24.50    2.10
   2  -3  -1   29.10    1.80
   2  -3  -1   27.20    3.20
   2  -3  -1   24.20    8.30
  -2   3   1   26.00    2.10
  -2   3   1   26.60    1.70
   1  -3  -1    2.20    0.60
   1  -3  -1    0.40    0.80
   1  -3  -1   -1.50    5.10
  -1   3   1    1.10    0.50
  -1   3   1    0.80    0.50
  -1   3   1    1.80    0.90
  -1   3   1   -1.20    4.40
   0  -3  -1   36.40    2.30
   0  -3  -1   33.00    5.00
   0  -3  -1   37.80    2.00
   0   3   1   42.00    5.40
   0   3   1   37.40    2.00
   0   3   1   37.40    2.10
   0   3   1   37.80    2.40
  -1  -3  -1   99.09    6.90
  -1  -3  -1   94.99    4.90
  -1  -3  -1   91.49    4.40
  -1  -3  -1   88.49    4.60
   1   3   1   92.19    4.80
   1   3   1   99.49    4.20
  -2  -3  -1   32.70    2.80
  -2  -3  -1   30.80    1.80
  -2  -3  -1   25.70    1.60
  -2  -3  -1   26.00    3.90
   2   3   1   31.90    1.90
   2   3   1   32.80    1.60
   2   3   1   29.50    2.50
   2   3   1   23.50    4.20
  -3  -3  -1    4.30    0.60
  -3  -3  -1    9.90    2.20
  -3  -3  -1    5.50    3.10
  -3  -3  -1    4.70    0.90
   3   3   1    6.50    0.80
   3   3   1    1.40    3.20
   3   3   1    5.60    0.90
   3   3   1    1.90    1.40
  -4  -3  -1   54.39    4.50
  -4  -3  -1   63.19    2.90
   4   3   1   49.90    6.10
   4   3   1   43.00    3.00
  -5  -3  -1   63.49    5.60
  -5  -3  -1   69.59    3.70
   5   3   1   77.29    4.20
   5   3   1   74.79    8.10
  -6  -3  -1    3.80    0.90
  -6  -3  -1    3.30    2.60
   6   3   1   12.50    5.10
   6   3   1    1.70    1.10
  -7  -3  -1   54.79    3.30
  -7  -3  -1   46.80    6.10
   7   3   1   54.39    3.90
   7   3   1   66.09    9.20
  -8  -3  -1   39.60    6.60
  -8  -3  -1   45.20    3.00
   8   3   1   34.80    3.60
   8   3   1   43.30    8.90
   6  -4  -1    2.90    4.30
   6  -4  -1    5.20    1.90
   6  -4  -1   28.00   16.70
  -6   4   1    7.90    1.60
   5  -4  -1   -0.90    1.30
   5  -4  -1   -0.20    3.40
   5  -4  -1    0.80   12.50
  -5   4   1   -0.40    2.00
  -5   4   1    0.40    0.80
   4  -4  -1   -0.70    2.60
   4  -4  -1    2.00    1.30
   4  -4  -1    2.30   11.80
  -4   4   1    0.50    0.80
  -4   4   1    4.10    1.70
   3  -4  -1  164.18    9.90
   3  -4  -1  200.88   20.90
   3  -4  -1  161.08    8.20
  -3   4   1  163.18    8.10
  -3   4   1  169.58    7.80
   2  -4  -1   67.39   11.60
   2  -4  -1   71.39    4.30
  -2   4   1   76.49    3.90
  -2   4   1   96.39    5.00
  -2   4   1   76.19    4.00
   1  -4  -1    0.10    0.90
   1  -4  -1   -0.10    6.20
   1  -4  -1    1.00    0.90
  -1   4   1    1.20    0.60
  -1   4   1    0.30    1.00
   0  -4  -1 1000.60   44.50
   0  -4  -1 1105.69   44.90
   0  -4  -1 1050.19   48.60
   0   4   1 1036.60   44.40
   0   4   1 1062.99   44.60
   0   4   1  991.50   44.90
   0   4   1 1001.90   47.80
  -1  -4  -1 1224.38   52.69
  -1  -4  -1 1223.08   52.99
  -1  -4  -1 1257.87   55.89
  -1  -4  -1 1224.08   52.99
   1   4   1 1240.28   52.69
   1   4   1 1204.28   52.89
   1   4   1 1221.78   52.49
  -2  -4  -1   14.00    2.00
  -2  -4  -1   13.30    3.80
  -2  -4  -1   14.70    1.30
  -2  -4  -1   14.20    1.00
   2   4   1   15.80    1.30
   2   4   1   16.10    2.00
   2   4   1   17.00    1.10
  -3  -4  -1   83.89    5.20
  -3  -4  -1   72.59    3.60
   3   4   1   80.09    3.90
   3   4   1   68.89    3.60
   3   4   1   79.99    7.20
  -4  -4  -1  364.06   17.90
  -4  -4  -1  380.26   16.30
   4   4   1  357.46   19.90
  -5  -4  -1   41.70    2.60
  -5  -4  -1   45.70    4.90
   5   4   1   54.29    3.10
   5   4   1   45.70    6.80
  -6  -4  -1   -2.70    2.50
  -6  -4  -1    0.00    0.60
   6   4   1   -2.10    3.90
   6   4   1    0.50    1.00
  -7  -4  -1   28.80    5.20
  -7  -4  -1   31.50    2.30
   7   4   1   31.10    3.00
   7   4   1   32.00    7.00
  -8  -4  -1   56.59    3.50
  -8  -4  -1   59.99    7.60
   8   4   1   73.29   10.50
   8   4   1   53.89    4.30
   5  -5  -1    8.20   12.70
   5  -5  -1   12.30    4.50
   5  -5  -1    7.40    1.90
  -5   5   1    7.70    1.50
   4  -5  -1    5.30    1.70
   4  -5  -1    3.50    3.30
   4  -5  -1   -0.80   11.40
  -4   5   1    6.10    1.30
   3  -5  -1    8.70    3.20
   3  -5  -1    7.50    1.60
   3  -5  -1    5.50   10.30
  -3   5   1    8.80    1.20
  -3   5   1    5.30    1.00
   2  -5  -1   72.09    4.20
   2  -5  -1   59.69   12.00
  -2   5   1   67.69    3.70
   1  -5  -1  154.28    7.50
   1  -5  -1  138.59   14.80
   1  -5  -1  150.58    7.70
  -1   5   1  167.18    8.00
  -1   5   1  161.28    7.40
   0  -5  -1   30.00    6.70
   0  -5  -1   31.90    2.50
   0   5   1   34.00    2.00
   0   5   1   30.20    1.60
   0   5   1   23.80    2.40
  -1  -5  -1   77.89    8.70
  -1  -5  -1   91.19    4.80
  -1  -5  -1   88.49    4.90
   1   5   1   88.19    4.20
   1   5   1   89.29    4.60
   1   5   1   93.59    4.40
  -2  -5  -1  173.88    8.60
  -2  -5  -1  185.68    9.10
   2   5   1  173.08    8.20
   2   5   1  184.28    8.00
   2   5   1  181.08    8.90
  -3  -5  -1   64.69    4.80
  -3  -5  -1   64.59    3.10
   3   5   1   59.29    3.40
   3   5   1   64.89    3.20
  -4  -5  -1  431.36   20.20
  -4  -5  -1  452.15   18.50
   4   5   1  442.46   23.00
   4   5   1  371.36   18.70
  -5  -5  -1  380.86   19.00
  -5  -5  -1  369.36   16.80
   5   5   1  390.56   17.30
   5   5   1  392.16   21.70
  -6  -5  -1    5.60    2.90
  -6  -5  -1    3.00    0.80
   6   5   1    4.30    4.90
   6   5   1    3.90    1.30
  -7  -5  -1   -2.20    3.10
  -7  -5  -1   -0.10    0.80
   7   5   1    3.10    5.50
   7   5   1    0.70    1.20
  -8  -5  -1   18.00    5.40
  -8  -5  -1   25.40    2.30
   8   5   1   20.30    7.20
   8   5   1   23.90    2.90
   4  -6  -1    6.00    1.90
   4  -6  -1    2.00    3.70
   4  -6  -1    5.60   12.50
  -4   6   1    4.80    1.20
   3  -6  -1   64.29    4.30
   3  -6  -1   51.29    6.20
   3  -6  -1   48.80   14.50
  -3   6   1   66.09    3.70
   2  -6  -1  154.78   19.20
   2  -6  -1  176.08    8.80
  -2   6   1  177.58    8.30
   1  -6  -1    1.50    1.40
   1  -6  -1    2.30    7.80
   1  -6  -1    0.50    1.00
  -1   6   1    1.00    0.70
   0  -6  -1   14.60    1.80
   0  -6  -1   17.70    7.00
   0   6   1    9.90    1.70
   0   6   1   14.10    1.40
  -1  -6  -1  243.48   11.00
  -1  -6  -1  233.78   10.80
  -1  -6  -1  204.38   15.90
   1   6   1  225.78   10.20
   1   6   1  233.78   10.50
   1   6   1  226.68   10.50
  -2  -6  -1  169.58    8.60
  -2  -6  -1  173.78    8.30
  -2  -6  -1  162.68   13.00
   2   6   1  159.78    8.30
   2   6   1  178.78    7.80
   2   6   1  154.78    7.50
  -3  -6  -1   19.40    2.90
  -3  -6  -1   24.80    2.40
   3   6   1   22.80    1.90
   3   6   1   22.70    1.60
  -4  -6  -1    1.80    2.20
  -4  -6  -1    0.60    0.50
   4   6   1    0.20    0.70
  -5  -6  -1   79.99    6.60
  -5  -6  -1   79.09    4.00
   5   6   1   81.89    4.50
  -6  -6  -1    3.00    3.30
  -6  -6  -1    5.70    0.90
   6   6   1    4.90    1.40
   6   6   1   13.10    5.90
  -7  -6  -1   -0.50    0.70
  -7  -6  -1    0.10    3.00
   7   6   1    9.30    5.90
   7   6   1    1.50    1.40
   4  -7  -1   -2.90    3.70
   4  -7  -1   -6.10   12.60
  -4   7   1   -0.20    0.90
   3  -7  -1   -1.10    2.90
   3  -7  -1  -19.10    9.90
   3  -7  -1   -0.10    1.40
  -3   7   1    0.60    1.00
   2  -7  -1   36.80    3.30
   2  -7  -1   41.10   11.90
  -2   7   1   37.40    2.70
   1  -7  -1   18.30    9.70
   1  -7  -1   36.30    3.00
  -1   7   1   30.30    2.30
   0  -7  -1   12.40    1.90
   0  -7  -1   11.40    7.30
   0   7   1   13.10    1.50
  -1  -7  -1  169.88    8.30
  -1  -7  -1  182.38   16.90
   1   7   1  157.28    7.70
   1   7   1  165.78    7.80
   1   7   1  162.78    7.50
  -2  -7  -1  178.88   14.70
  -2  -7  -1  192.98    9.10
  -2  -7  -1  171.38    8.70
   2   7   1  181.18    7.90
   2   7   1  172.68    8.60
   2   7   1  150.98    8.10
  -3  -7  -1    1.10    1.80
  -3  -7  -1    2.40    1.40
   3   7   1    2.50    0.90
  -4  -7  -1    1.80    2.20
   4   7   1    2.50    1.00
  -5  -7  -1   64.19    6.30
  -5  -7  -1   83.39    4.00
   5   7   1   73.59    4.40
  -6  -7  -1   17.00    1.60
  -6  -7  -1   18.80    4.10
   6   7   1   15.70    2.00
  -7  -7  -1    1.60    3.60
  -7  -7  -1    2.70    1.00
   7   7   1    2.60    1.40
   3  -8  -1   -2.70   12.30
   3  -8  -1    0.20    3.90
  -3   8   1    0.00    1.10
   2  -8  -1   10.50   11.60
  -2   8   1   13.80    1.80
   1  -8  -1    5.50   10.40
   1  -8  -1   12.30    2.00
  -1   8   1   16.00    1.70
   0  -8  -1    0.20    1.30
   0  -8  -1   -7.60    7.80
   0   8   1   -0.30    0.80
  -1  -8  -1   10.10    8.10
  -2  -8  -1   30.00    3.00
  -2  -8  -1   23.30    2.60
  -2  -8  -1   27.90    8.50
   2   8   1   24.40    2.10
  -3  -8  -1  109.69   13.60
  -3  -8  -1   91.19    5.50
  -3  -8  -1   90.49    6.30
   3   8   1   93.39    5.00
  -4  -8  -1   55.89    5.30
   4   8   1   53.29    3.40
  -5  -8  -1   26.30    3.30
  -5  -8  -1   38.70    4.90
   5   8   1   40.70    2.90
  -6  -8  -1   42.80    5.90
  -6  -8  -1   45.40    3.70
   6   8   1   52.19    3.60
  -7  -8  -1    1.90    3.80
   7   8   1    7.80    1.80
   2  -9  -1    8.80   13.20
  -2   9   1    3.70    1.40
   1  -9  -1   32.90   14.40
  -1   9   1   21.00    2.10
   0  -9  -1   -1.20   10.30
   0   9   1    9.70    1.50
  -1  -9  -1   -2.00    8.00
   1   9   1    1.00    0.90
  -2  -9  -1   48.80   11.10
   2   9   1   50.09    3.30
  -3  -9  -1   14.50    7.70
  -3  -9  -1   13.60    2.90
   3   9   1   21.40    2.10
  -4  -9  -1    5.90    7.10
  -4  -9  -1    0.00    2.50
   4   9   1    2.00    1.10
  -5  -9  -1   33.70    5.00
   5   9   1   37.30    3.00
  -6  -9  -1   52.99    6.60
   6   9   1   60.79    4.10
   0 -10  -1    6.50   12.30
   0  10   1   13.20    1.90
  -1 -10  -1    4.50   10.40
   1  10   1   10.70    1.70
  -2 -10  -1   12.30   10.40
   2  10   1   24.20    2.30
  -3 -10  -1   20.00   10.00
   3  10   1   35.70    2.80
  -4 -10  -1   -8.80    7.30
   4  10   1   -0.10    1.20
  -5 -10  -1    7.20    8.40
  -5 -10  -1   -3.10    2.90
   5  10   1    1.60    1.30
   4   9  -2   65.69    4.00
  -4  -9   2   64.59   13.40
   3   9  -2   40.30    2.80
  -3  -9   2   30.70   10.70
   2   9  -2    0.90    0.90
  -2  -9   2    0.90    8.60
   1   9  -2   12.80    1.60
  -1  -9   2    7.10    9.30
   0   9  -2   55.09    3.30
   0  -9   2   31.30   12.30
   5   8  -2   -0.20    1.00
  -5  -8   2   -0.50    2.80
   4   8  -2   25.10    2.30
  -4  -8   2   31.10    4.20
   3   8  -2   86.59    4.60
  -3  -8   2   82.19    6.30
  -3  -8   2  107.69   14.70
   2   8  -2   14.40    1.50
  -2  -8   2   37.10   10.10
   1   8  -2    2.00    0.90
  -1  -8   2    3.20    7.70
   0   8  -2   49.30    3.00
   0  -8   2   44.80   12.60
  -1   8  -2   58.69    3.40
   1  -8   2   38.10   12.80
  -2   8  -2    5.40    1.20
   2  -8   2   -9.10   10.50
   2  -8   2    4.20    4.40
   6   7  -2   62.49    3.90
  -6  -7   2   42.30    6.10
   5   7  -2    2.80    1.10
  -5  -7   2    0.80    2.60
   4   7  -2   40.80    2.80
  -4  -7   2   37.20    4.50
   3   7  -2  197.38    9.50
  -3  -7   2  221.28   11.20
   2   7  -2    4.90    0.90
  -2  -7   2    6.40    1.90
  -2  -7   2   -4.80    5.70
   1   7  -2   -0.50    0.60
  -1  -7   2    0.80    1.20
  -1  -7   2    5.50    6.50
   0   7  -2   33.10    2.20
   0  -7   2   26.00    9.30
  -1   7  -2   22.70    1.90
   1  -7   2    8.30    9.70
  -2   7  -2    4.60    1.10
   2  -7   2  -10.00    9.00
   2  -7   2    5.20    3.70
  -3   7  -2    9.10    1.40
   3  -7   2    8.00    4.90
   3  -7   2   -9.40   10.70
   7   6  -2   10.00    2.00
  -7  -6   2   10.20    4.50
   6   6  -2  112.09    5.90
  -6  -6   2   90.59    8.20
   5   6  -2   23.00    2.20
  -5  -6   2   16.90    3.60
   4   6  -2    6.00    1.10
  -4  -6   2    4.70    0.70
  -4  -6   2    3.80    2.40
   3   6  -2   86.79    4.30
   3   6  -2   85.19    4.50
  -3  -6   2   91.89    6.10
  -3  -6   2   94.99    4.90
   2   6  -2   51.39    2.70
   2   6  -2   45.50    2.40
  -2  -6   2   46.00    2.90
  -2  -6   2   47.90    3.80
   1   6  -2    1.10    0.60
   1   6  -2    0.40    0.40
  -1  -6   2    0.10    1.00
  -1  -6   2   -5.60    5.00
  -1  -6   2   -0.10    0.70
   0   6  -2  213.98    9.60
   0   6  -2  208.88   10.10
   0  -6   2  196.78   17.50
   0  -6   2  206.38    9.70
   0  -6   2  224.68    9.80
  -1   6  -2   52.59    2.90
   1  -6   2   53.39    3.10
   1  -6   2   53.49   11.10
  -2   6  -2   32.80    2.20
   2  -6   2   23.90   10.30
   2  -6   2   24.10    4.80
  -3   6  -2    0.90    0.80
   3  -6   2    0.40    3.60
   3  -6   2  -17.10    8.60
  -4   6  -2   25.10    2.20
   4  -6   2    0.60   11.10
   4  -6   2   26.30    6.10
   7   5  -2    1.70    1.30
  -7  -5   2    1.40    3.50
   6   5  -2   10.60    1.70
  -6  -5   2    9.90    1.30
  -6  -5   2   10.80    3.60
   5   5  -2   11.90    1.60
  -5  -5   2   18.10    3.40
  -5  -5   2   17.30    1.30
   4   5  -2   12.20    1.40
   4   5  -2   12.90    1.20
  -4  -5   2   13.20    1.10
  -4  -5   2   18.50    3.20
   3   5  -2   54.69    2.70
   3   5  -2   54.09    3.00
  -3  -5   2   52.39    2.60
  -3  -5   2   52.49    4.40
   2   5  -2  305.77   13.10
   2   5  -2  295.37   12.90
  -2  -5   2  301.97   14.00
  -2  -5   2  274.37   13.20
   1   5  -2   40.80    2.20
   1   5  -2   40.30    2.00
  -1  -5   2   40.60    2.40
  -1  -5   2   35.50    2.90
  -1  -5   2   37.50    7.50
   0   5  -2   28.60    1.70
   0   5  -2   26.80    2.20
   0  -5   2   28.60    2.10
   0  -5   2   15.50    6.30
   0  -5   2   27.10    1.90
  -1   5  -2  195.38    9.60
  -1   5  -2  218.68    9.20
   1  -5   2  220.88   18.10
   1  -5   2  198.78   11.30
   1  -5   2  192.18    9.30
  -2   5  -2  140.69    7.20
  -2   5  -2  137.69    6.60
   2  -5   2  137.59    6.80
   2  -5   2  154.48   10.00
   2  -5   2  164.68   18.30
  -3   5  -2    0.10    0.70
   3  -5   2    2.20    3.50
   3  -5   2   -2.40    8.70
   3  -5   2    0.30    0.90
  -4   5  -2   34.80    2.50
   4  -5   2   38.70    6.10
   4  -5   2   20.00   12.40
  -5   5  -2   41.60    2.80
   5  -5   2   18.00    5.70
   5  -5   2   47.90   17.00
   7   4  -2    1.80    1.40
  -7  -4   2   -1.40    2.90
  -7  -4   2    0.20    0.70
   6   4  -2   88.89    5.30
  -6  -4   2   95.79    7.50
  -6  -4   2   93.99    4.70
   5   4  -2   17.00    1.80
  -5  -4   2   15.50    3.20
  -5  -4   2   17.10    1.40
   4   4  -2    0.50    0.70
   4   4  -2    0.30    0.50
  -4  -4   2    0.30    0.40
  -4  -4   2   -0.30    1.70
   3   4  -2  312.97   13.80
   3   4  -2  301.37   13.60
  -3  -4   2  300.07   13.50
  -3  -4   2  330.97   15.10
   2   4  -2  193.08    9.60
   2   4  -2  193.58    8.70
   2   4  -2  196.68    8.50
  -2  -4   2  193.48    8.90
  -2  -4   2  191.98    9.60
   1   4  -2    3.20    0.40
   1   4  -2    3.80    0.60
  -1  -4   2    3.10    0.50
  -1  -4   2    2.50    1.10
  -1  -4   2    3.60    0.70
   0   4  -2  131.49    6.40
   0   4  -2  137.29    6.10
   0  -4   2  139.99    6.50
   0  -4   2  147.79    6.20
   0  -4   2  137.59    9.00
   0  -4   2  130.59    6.10
   0  -4   2   90.29   10.50
  -1   4  -2  574.44   25.40
  -1   4  -2  581.24   25.10
   1  -4   2  589.84   25.10
   1  -4   2  604.34   32.00
   1  -4   2  584.84   25.20
   1  -4   2  582.84   26.90
   1  -4   2  558.74   25.20
  -2   4  -2  363.16   16.70
  -2   4  -2  386.36   16.30
   2  -4   2  359.06   16.20
   2  -4   2  329.67   24.40
   2  -4   2  392.26   16.50
   2  -4   2  354.96   18.80
  -3   4  -2   13.80    1.30
  -3   4  -2   14.20    2.00
   3  -4   2   14.50    3.70
   3  -4   2   22.60    9.40
   3  -4   2   14.10    1.40
   3  -4   2   15.00    1.60
  -4   4  -2    3.50    0.90
   4  -4   2    7.70   11.00
   4  -4   2    6.30    1.40
   4  -4   2    8.30    4.10
  -5   4  -2   54.19    3.30
   5  -4   2   22.60   13.60
   5  -4   2   45.50    6.80
   7   3  -2    6.20    1.70
   7   3  -2    4.90    5.10
  -7  -3   2    6.20    1.20
  -7  -3   2    5.90    3.60
   6   3  -2   96.89    9.20
   6   3  -2   72.89    4.60
  -6  -3   2   76.79    7.00
  -6  -3   2   77.09    4.10
   5   3  -2  302.87   17.50
   5   3  -2  314.27   14.40
  -5  -3   2  321.67   14.00
  -5  -3   2  311.77   16.20
   4   3  -2    4.30    1.00
   4   3  -2    1.80    0.60
  -4  -3   2    0.30    1.70
  -4  -3   2    2.40    0.50
   3   3  -2    3.80    0.80
   3   3  -2    4.90    0.70
  -3  -3   2    4.00    1.70
  -3  -3   2    6.80    3.10
  -3  -3   2    3.90    0.50
   2   3  -2 1071.89   46.90
   2   3  -2 1068.29   45.90
   2   3  -2 1049.49   46.10
  -2  -3   2 1074.39   48.50
  -2  -3   2 1082.49   45.90
  -2  -3   2 1094.89   46.10
  -2  -3   2 1070.89   47.00
   1   3  -2  522.85   22.20
   1   3  -2  539.65   22.30
   1   3  -2  506.95   22.90
  -1  -3   2  512.65   22.30
  -1  -3   2  508.65   25.10
  -1  -3   2  516.65   23.00
  -1  -3   2  516.85   22.40
   0   3  -2   16.60    1.10
   0   3  -2   17.90    1.30
   0  -3   2   16.90    1.20
   0  -3   2   14.50    3.30
   0  -3   2   18.50    1.60
   0  -3   2   20.30    1.10
   0  -3   2   14.50    4.70
  -1   3  -2   51.89    2.70
  -1   3  -2   57.39    3.00
   1  -3   2   53.89    2.70
   1  -3   2   59.59    4.80
   1  -3   2   60.79    2.80
   1  -3   2   40.40    7.20
  -2   3  -2  135.69    7.90
  -2   3  -2  120.69    6.10
  -2   3  -2  123.09    5.80
   2  -3   2  124.49    8.00
   2  -3   2  105.49   12.20
   2  -3   2  127.19    6.10
   2  -3   2  130.99    6.00
  -3   3  -2   31.90    3.50
  -3   3  -2   32.70    2.00
  -3   3  -2   32.60    2.60
   3  -3   2   30.90    2.30
   3  -3   2   36.90    5.00
   3  -3   2   30.40    2.50
   3  -3   2   35.60   10.60
  -4   3  -2   30.90    3.50
  -4   3  -2   27.40    1.90
   4  -3   2   20.50    4.50
   4  -3   2   30.80    2.40
   4  -3   2   25.40    2.60
   4  -3   2   34.90   12.50
  -5   3  -2   38.50    2.60
   5  -3   2   38.40    3.00
   5  -3   2   46.70    6.60
   5  -3   2   15.60   12.30
  -6   3  -2    7.90    1.40
   6  -3   2    7.60    4.90
   6  -3   2   19.00   14.30
   7   2  -2   -0.60    1.40
   7   2  -2    1.40    4.60
  -7  -2   2   -0.90    2.80
  -7  -2   2    0.60    0.80
   6   2  -2   25.40    5.40
   6   2  -2   23.20    2.50
  -6  -2   2   20.80    1.80
  -6  -2   2   13.90    3.80
   5   2  -2  300.27   13.50
   5   2  -2  299.67   16.10
  -5  -2   2  268.27   12.90
  -5  -2   2  306.17   15.20
   4   2  -2   88.29    4.50
   4   2  -2   80.69    4.10
   4   2  -2   81.09    7.10
  -4  -2   2   85.49    4.10
  -4  -2   2   84.39    6.20
  -4  -2   2   84.99    5.90
   3   2  -2    6.00    1.00
   3   2  -2    5.50    0.70
  -3  -2   2    7.00    2.60
  -3  -2   2    6.80    0.70
  -3  -2   2    8.80    2.00
   2   2  -2  830.52   36.20
   2   2  -2  799.82   35.50
   2   2  -2  801.22   35.30
  -2  -2   2  803.12   36.20
  -2  -2   2  848.52   37.20
  -2  -2   2  837.62   35.30
  -2  -2   2  854.31   35.50
   1   2  -2  999.60   43.70
   1   2  -2 1016.10   44.30
  -1  -2   2 1013.50   46.00
  -1  -2   2 1081.59   43.70
  -1  -2   2  998.70   43.60
  -1  -2   2 1017.60   44.30
   0   2  -2    1.80    0.30
   0   2  -2    0.30    0.40
   0  -2   2    1.30    0.20
   0  -2   2    0.50    3.40
   0  -2   2    1.30    0.80
   0  -2   2    1.30    0.30
   0  -2   2    1.20    2.20
  -1   2  -2  117.49    7.40
  -1   2  -2  127.99    5.40
  -1   2  -2  117.49    5.60
  -1   2  -2  108.79    9.10
   1  -2   2  117.79    5.40
   1  -2   2  124.39    7.00
   1  -2   2  133.49   10.30
   1  -2   2  122.99    5.50
  -2   2  -2  185.88    8.50
  -2   2  -2  176.48   13.30
  -2   2  -2  183.18    8.70
  -2   2  -2  187.18   10.00
   2  -2   2  199.68    9.00
   2  -2   2  207.98   15.50
   2  -2   2  196.08    8.50
   2  -2   2  197.28   10.60
   2  -2   2  192.98    8.70
  -3   2  -2    9.60    1.00
  -3   2  -2    8.10    2.40
  -3   2  -2   10.30    1.40
   3  -2   2   15.40    8.80
   3  -2   2    6.80    1.40
   3  -2   2   10.20    1.20
   3  -2   2   11.90    3.50
  -4   2  -2    0.20    1.70
  -4   2  -2    2.10    2.20
  -4   2  -2    0.90    0.60
   4  -2   2    2.10    2.90
   4  -2   2    6.70    9.40
   4  -2   2    1.30    0.90
  -5   2  -2   60.29    3.20
  -5   2  -2   50.29    4.80
  -5   2  -2   57.79    5.30
   5  -2   2   44.00    6.30
   5  -2   2   53.89    3.60
   5  -2   2   79.09   16.60
  -6   2  -2   21.90    3.80
  -6   2  -2   15.10    1.60
   6  -2   2   17.10    2.30
   6  -2   2   15.30   13.20
   6  -2   2   20.60    5.70
   7   1  -2    3.60    1.70
   7   1  -2    2.60    4.60
  -7  -1   2    4.20    1.10
  -7  -1   2   -0.50    3.00
   6   1  -2    2.40    3.70
   6   1  -2    0.10    1.10
  -6  -1   2   -1.40    2.50
  -6  -1   2    0.50    0.70
   5   1  -2    1.20    3.10
   5   1  -2    3.10    1.10
  -5  -1   2    4.00    0.80
  -5  -1   2    2.70    2.10
   4   1  -2   77.29    6.30
   4   1  -2   62.79    4.00
  -4  -1   2   83.89    5.50
  -4  -1   2   70.19    5.30
  -4  -1   2   80.39    3.70
   3   1  -2   43.60    2.40
   3   1  -2   46.30    2.70
   3   1  -2   40.90    4.30
  -3  -1   2   43.40    3.90
  -3  -1   2   45.30    2.30
  -3  -1   2   46.40    3.70
   2   1  -2   46.90    2.50
   2   1  -2   46.80    2.30
   2   1  -2   47.50    3.10
  -2  -1   2   43.60    3.20
  -2  -1   2   46.30    2.20
  -2  -1   2   47.10    2.50
  -2  -1   2   44.60    3.90
   1   1  -2   44.90    2.20
   1   1  -2   50.49    3.00
   1   1  -2   49.99    2.40
  -1  -1   2   50.59    3.20
  -1  -1   2   54.69    5.10
  -1  -1   2   50.49    2.40
  -1  -1   2   48.90    2.20
   0   1  -2  309.97   15.40
   0  -1   2  329.27   15.30
  -1   1  -2   23.40    4.20
  -1   1  -2   25.30    1.30
  -1   1  -2   25.90    1.50
  -1   1  -2   31.50    3.30
   1  -1   2   28.00    1.40
   1  -1   2   25.90    1.30
   1  -1   2   21.10    4.40
   1  -1   2   25.60    2.70
   1  -1   2   26.80    2.90
  -2   1  -2 1093.99   47.90
  -2   1  -2 1115.39   46.80
  -2   1  -2 1074.69   50.29
  -2   1  -2 1105.49   46.60
  -2   1  -2 1076.69   47.70
   2  -1   2  983.10   46.70
   2  -1   2 1121.59   46.60
   2  -1   2 1095.29   47.20
   2  -1   2 1120.19   51.19
   2  -1   2 1093.79   48.10
  -3   1  -2  348.67   15.00
  -3   1  -2  344.57   15.70
  -3   1  -2  320.37   14.70
   3  -1   2  342.67   16.80
   3  -1   2  320.67   22.60
   3  -1   2  345.67   15.50
   3  -1   2  322.37   14.90
  -4   1  -2    0.50    1.80
  -4   1  -2   -0.20    0.50
   4  -1   2    0.60    0.70
   4  -1   2   -6.10    8.30
   4  -1   2   -0.40    2.80
  -5   1  -2   94.99    6.60
  -5   1  -2   95.99    4.60
   5  -1   2   93.69    8.00
   5  -1   2   70.39   15.00
   5  -1   2   81.39    4.90
  -6   1  -2   84.29    4.30
  -6   1  -2   80.99    6.90
   6  -1   2   85.59    9.20
   6  -1   2   66.89   16.90
   6  -1   2   73.19    4.70
  -7   1  -2    2.00    3.20
  -7   1  -2    1.10    1.00
   7  -1   2    1.00    1.40
   7  -1   2   26.30   16.00
   7  -1   2    0.60    4.70
   7   0  -2   14.70    5.20
   7   0  -2    6.90    1.80
  -7   0   2    7.60    1.40
  -7   0   2    2.90    3.50
   6   0  -2    2.60    4.00
   6   0  -2    3.30    1.50
  -6   0   2    0.30    2.60
  -6   0   2    3.30    1.00
   5   0  -2  123.39    6.30
   5   0  -2   87.79   17.70
   5   0  -2  120.99    8.60
  -5   0   2  117.49    5.80
   4   0  -2  165.48    7.90
   4   0  -2  165.78    9.40
   4   0  -2  161.48   19.40
  -4   0   2  161.48    8.80
  -4   0   2  151.98    7.30
  -4   0   2  161.98    8.60
   3   0  -2   10.60    1.00
   3   0  -2    0.40    8.50
   3   0  -2    5.50    2.30
   3   0  -2   11.30    1.30
  -3   0   2   11.40    2.00
  -3   0   2    8.00    1.90
  -3   0   2   12.30    1.10
   2   0  -2   22.80    1.70
   2   0  -2   25.60    1.40
   2   0  -2   23.70    2.50
   2   0  -2   24.10    2.20
   2   0  -2   39.50    9.20
  -2   0   2   21.60    2.30
  -2   0   2   22.80    2.10
  -2   0   2   22.30    1.70
  -2   0   2   26.00    1.40
  -2   0   2   32.10    8.60
   1   0  -2    7.80    1.30
   1   0  -2    7.50    0.60
   1   0  -2    8.10    0.80
  -1   0   2    6.30    1.10
  -1   0   2    6.60    0.80
  -1   0   2    6.20    1.20
  -1   0   2    7.90    6.10
  -1   0   2    3.50    2.40
  -1   0   2    7.70    0.60
   0   0  -2   90.09    3.80
   0   0  -2   80.79    5.30
   0   0   2   86.39    3.70
   0   0   2   76.29    5.10
   0   0   2   83.99    4.20
   0   0   2   82.39    3.70
  -1   0  -2    0.30    2.00
  -1   0  -2    2.10    2.50
  -1   0  -2    0.20    0.40
  -1   0  -2    1.40    1.40
  -1   0  -2    0.50    0.30
   1   0   2    0.50    0.30
   1   0   2    3.10    2.80
   1   0   2   -0.20    0.40
   1   0   2   -0.40    1.50
  -2   0  -2   64.39    4.10
  -2   0  -2   59.29    7.00
  -2   0  -2   68.79    3.20
  -2   0  -2   60.69    2.90
  -2   0  -2   65.19    4.70
   2   0   2   59.59    3.90
   2   0   2   57.79    3.10
   2   0   2   70.89    8.20
   2   0   2   70.29    4.80
   2   0   2   62.79    3.00
  -3   0  -2  838.22   39.50
  -3   0  -2  969.50   44.30
  -3   0  -2  933.11   39.20
  -3   0  -2  945.21   40.30
   3   0   2  913.51   40.10
   3   0   2  888.21   39.40
   3   0   2  938.21   41.20
   3   0   2  899.01   45.90
  -4   0  -2   61.69    4.80
  -4   0  -2   64.79    3.20
   4   0   2   57.49    3.40
   4   0   2   52.79    5.80
   4   0   2   79.89   13.00
  -5   0  -2    2.50    2.30
  -5   0  -2    3.10    0.70
   5   0   2    1.70    0.90
   5   0   2   17.00   11.20
   5   0   2    6.10    3.60
  -6   0  -2  176.48    8.10
  -6   0  -2  164.88   10.40
   6   0   2  160.88   12.00
   6   0   2  162.58   23.00
   6   0   2  167.78    8.50
  -7   0  -2   98.99    4.90
  -7   0  -2   82.39    7.80
   7   0   2   88.19   10.30
   7   0   2   76.59    5.30
   7   0   2   35.30   16.10
   7  -1  -2   13.90    2.50
   7  -1  -2   36.60   18.20
  -7   1   2   11.90    4.20
  -7   1   2   16.20    1.80
   6  -1  -2    2.10    1.40
   6  -1  -2    3.00   14.80
   6  -1  -2   -0.10    3.60
  -6   1   2    0.40    2.70
  -6   1   2    3.20    1.00
   5  -1  -2   35.10    3.10
   5  -1  -2   27.10    4.50
   5  -1  -2   37.80   15.20
  -5   1   2   36.30    4.30
  -5   1   2   34.20    2.20
   4  -1  -2  197.48   22.00
   4  -1  -2  212.38   11.10
   4  -1  -2  224.08    9.80
  -4   1   2  170.48    9.20
  -4   1   2  211.58   10.40
  -4   1   2  214.98   10.70
   3  -1  -2    1.40    1.90
   3  -1  -2    0.40    0.90
   3  -1  -2    0.30    0.50
   3  -1  -2    1.10    1.10
   3  -1  -2    9.80    9.20
  -3   1   2   -0.90    1.30
  -3   1   2    0.00    0.50
  -3   1   2   -0.80    1.20
   2  -1  -2  401.96   17.90
   2  -1  -2  376.36   17.60
   2  -1  -2  412.26   17.40
   2  -1  -2  377.26   24.10
   2  -1  -2  394.96   17.80
  -2   1   2  397.66   23.30
  -2   1   2  401.56   18.80
  -2   1   2  410.96   17.60
  -2   1   2  398.76   18.00
  -2   1   2  400.96   17.30
  -2   1   2  400.96   17.70
   1  -1  -2 9086.89  393.76
   1  -1  -2 9423.76  396.36
   1  -1  -2 9999.00  395.36
   1  -1  -2 9623.74  396.56
  -1   1   2 8106.49  393.86
  -1   1   2 9025.70  396.26
  -1   1   2 9404.16  395.16
  -1   1   2 9247.57  395.86
  -1   1   2 9099.49  394.96
   0  -1  -2  992.50   43.50
   0  -1  -2  998.40   42.90
   0  -1  -2  995.30   42.10
   0  -1  -2  984.20   42.30
   0  -1  -2  869.41   42.20
   0   1   2 1004.50   42.40
   0   1   2  984.70   43.30
   0   1   2  990.80   42.20
   0   1   2 1030.20   42.20
   0   1   2  996.20   42.90
  -1  -1  -2  567.14   25.20
  -1  -1  -2  570.64   26.00
  -1  -1  -2  602.94   25.90
   1   1   2  583.14   26.10
   1   1   2  615.74   25.30
   1   1   2  593.74   26.20
   1   1   2  582.44   25.20
  -2  -1  -2  848.92   37.70
  -2  -1  -2  848.12   38.50
  -2  -1  -2  879.61   39.00
  -2  -1  -2  934.01   37.90
  -2  -1  -2  859.11   40.60
   2   1   2  929.11   37.70
   2   1   2  849.41   39.10
   2   1   2  868.81   41.20
   2   1   2  855.71   38.50
   2   1   2  915.01   37.90
  -3  -1  -2  339.67   14.70
  -3  -1  -2  334.27   16.30
  -3  -1  -2  332.67   15.90
  -3  -1  -2  337.67   14.90
  -3  -1  -2  316.27   20.40
   3   1   2  337.97   21.80
   3   1   2  345.77   14.90
   3   1   2  340.37   15.60
   3   1   2  310.97   16.60
   3   1   2  341.17   14.70
  -4  -1  -2    4.50    2.20
  -4  -1  -2    1.20    0.50
   4   1   2    0.90    0.70
   4   1   2    2.90    3.00
   4   1   2   -4.10    8.50
  -5  -1  -2   42.00    4.50
  -5  -1  -2   36.80    2.20
   5   1   2   34.90    5.60
   5   1   2   53.69   13.80
   5   1   2   30.60    2.50
  -6  -1  -2   48.40    5.50
  -6  -1  -2   59.79    3.40
   6   1   2   52.09    7.30
   6   1   2   28.60   14.00
   6   1   2   63.99    3.90
  -7  -1  -2   12.90    1.60
  -7  -1  -2   13.40    4.20
   7   1   2    9.20    1.90
   7   1   2    9.90    5.90
   7   1   2    2.10   12.70
   6  -2  -2    7.30   15.20
   6  -2  -2    3.10    4.00
   6  -2  -2    3.60    1.70
  -6   2   2    1.70    1.00
  -6   2   2    0.30    2.70
   5  -2  -2    0.50    3.10
   5  -2  -2   10.50   13.80
   5  -2  -2    4.10    1.50
  -5   2   2    5.00    1.10
  -5   2   2    4.30    2.30
   4  -2  -2  153.48   20.60
   4  -2  -2  126.99    8.30
   4  -2  -2  142.99    7.20
  -4   2   2  140.09    6.60
  -4   2   2  116.99    8.40
  -4   2   2  145.59    7.90
   3  -2  -2  336.77   16.10
   3  -2  -2  310.37   24.20
   3  -2  -2  327.87   15.30
   3  -2  -2  331.07   15.40
  -3   2   2  340.27   16.10
  -3   2   2  349.37   14.90
  -3   2   2  337.77   15.70
   2  -2  -2   23.00    1.90
   2  -2  -2   22.10    1.50
   2  -2  -2   21.80    1.90
   2  -2  -2   21.90    9.70
   2  -2  -2   22.50    2.40
  -2   2   2   20.30    1.50
  -2   2   2   23.20    2.50
  -2   2   2   21.50    2.00
  -2   2   2   21.80    2.10
  -2   2   2   29.10    8.00
   1  -2  -2   47.30    3.00
   1  -2  -2   55.09    7.90
   1  -2  -2   48.70    3.70
  -1   2   2   53.09    2.60
  -1   2   2   51.59    2.90
  -1   2   2   54.79    3.00
  -1   2   2   48.70    6.70
  -1   2   2   51.89    3.40
   0  -2  -2 1890.81   81.29
   0  -2  -2 1885.21   82.29
   0  -2  -2 1917.31   80.79
   0  -2  -2 1903.31   80.79
   0   2   2 1762.72   80.49
   0   2   2 1930.11   80.79
   0   2   2 1911.41   82.09
  -1  -2  -2  474.45   20.30
  -1  -2  -2  489.85   20.30
  -1  -2  -2  468.95   21.40
   1   2   2  475.35   20.30
   1   2   2  470.05   20.90
   1   2   2  448.36   20.20
   1   2   2  470.35   21.60
  -2  -2  -2    4.90    0.70
  -2  -2  -2    3.20    5.10
  -2  -2  -2    3.40    2.50
  -2  -2  -2    5.20    1.60
   2   2   2    4.10    0.50
   2   2   2    5.60    0.80
   2   2   2    7.20    2.70
   2   2   2    4.90    1.60
  -3  -2  -2  795.92   34.70
  -3  -2  -2  789.62   39.70
  -3  -2  -2  859.41   34.50
  -3  -2  -2  796.52   35.60
  -3  -2  -2  802.52   36.30
   3   2   2  746.83   34.40
   3   2   2  801.92   35.40
   3   2   2  801.22   34.70
   3   2   2  806.52   36.60
  -4  -2  -2  321.87   16.00
  -4  -2  -2  330.07   14.50
   4   2   2  336.07   14.80
   4   2   2  324.27   17.40
  -5  -2  -2   -0.10    0.50
  -5  -2  -2   -3.80    2.20
   5   2   2   -1.60    3.30
   5   2   2    1.30    1.00
  -6  -2  -2   29.30    2.10
  -6  -2  -2   28.60    4.20
   6   2   2   31.90    2.80
   6   2   2   24.70    5.70
  -7  -2  -2   21.60    2.10
  -7  -2  -2   24.00    4.80
   7   2   2   25.20    6.90
   7   2   2   22.10    2.70
  -8  -2  -2   -4.40    3.60
  -8  -2  -2    0.50    1.00
   8   2   2    2.10    6.00
   8   2   2    2.20    1.50
   6  -3  -2   -1.20    3.90
   6  -3  -2   -1.70   13.80
   6  -3  -2    5.00    1.70
  -6   3   2    3.30    2.90
  -6   3   2    5.20    1.30
   5  -3  -2   34.90   16.10
   5  -3  -2    9.40    3.70
   5  -3  -2   11.50    2.00
  -5   3   2   10.50    2.70
  -5   3   2    9.90    1.40
   4  -3  -2  121.39    8.20
   4  -3  -2  125.19   19.30
   4  -3  -2  137.19    6.80
  -4   3   2  116.79    6.60
  -4   3   2  120.59    7.10
  -4   3   2  121.39    6.00
   3  -3  -2   76.89   14.00
   3  -3  -2   53.59    3.50
   3  -3  -2   50.99    4.60
   3  -3  -2   54.99    3.40
  -3   3   2   54.79    3.40
  -3   3   2   57.19    3.80
  -3   3   2   52.49    3.00
   2  -3  -2    0.60    1.00
   2  -3  -2    0.60    1.60
   2  -3  -2   -3.70    6.90
  -2   3   2    0.30    0.90
  -2   3   2    0.30    0.60
   1  -3  -2    5.00    6.60
   1  -3  -2    1.50    1.00
   1  -3  -2   -0.10    0.50
   1  -3  -2   -0.30    1.20
  -1   3   2    0.70    0.50
  -1   3   2    8.30    5.50
  -1   3   2    0.90    0.80
  -1   3   2   -0.20    0.80
   0  -3  -2   24.90    2.00
   0  -3  -2   24.50    4.90
   0  -3  -2   21.50    1.40
   0   3   2   16.00    4.00
   0   3   2   17.20    1.70
   0   3   2   23.00    1.40
  -1  -3  -2  185.48    8.80
  -1  -3  -2  181.18   10.40
  -1  -3  -2  209.48    8.50
  -1  -3  -2  179.78   10.30
   1   3   2  188.58    9.00
   1   3   2  190.58    8.30
   1   3   2  193.28    8.50
   1   3   2  172.08   10.30
  -2  -3  -2   19.60    1.60
  -2  -3  -2   28.20    3.70
  -2  -3  -2   22.00    1.40
  -2  -3  -2   25.70    2.70
   2   3   2   23.20    4.10
   2   3   2   26.80    1.40
   2   3   2   29.90    2.80
   2   3   2   27.60    1.60
  -3  -3  -2    3.30    3.10
  -3  -3  -2    6.30    0.70
  -3  -3  -2   14.50    7.50
  -3  -3  -2    4.10    0.90
  -3  -3  -2    5.00    1.90
   3   3   2    4.00    0.80
   3   3   2    3.80    3.50
   3   3   2    3.90    1.60
   3   3   2    4.90    0.60
  -4  -3  -2  163.38    9.20
   4   3   2  165.68   10.70
   4   3   2  160.78    7.70
  -5  -3  -2    2.30    2.50
  -5  -3  -2    1.30    0.60
   5   3   2   -6.20    3.70
   5   3   2   -0.90    0.80
  -6  -3  -2   12.10    3.30
  -6  -3  -2    9.20    1.20
   6   3   2   14.30    1.90
   6   3   2    4.20    4.70
  -7  -3  -2  116.89    9.50
  -7  -3  -2  144.09    6.90
   7   3   2  143.59    7.50
   7   3   2  145.79   13.40
  -8  -3  -2   12.80    1.70
  -8  -3  -2   12.70    4.90
   8   3   2   10.80    6.60
   8   3   2   11.20    2.20
   6  -4  -2   15.80   15.00
   6  -4  -2    4.40    4.50
   6  -4  -2   11.70    2.50
  -6   4   2   10.90    1.80
   5  -4  -2   -1.80    3.10
   5  -4  -2    0.00    1.50
   5  -4  -2   -2.90   12.90
  -5   4   2   -1.60    2.10
  -5   4   2    0.40    1.00
   4  -4  -2    0.10    2.50
   4  -4  -2   -3.20   11.20
   4  -4  -2    0.80    1.10
  -4   4   2    0.60    1.50
  -4   4   2   -0.60    0.70
   3  -4  -2   60.49   14.00
   3  -4  -2   89.29    6.50
   3  -4  -2   87.39    5.20
  -3   4   2   94.69    4.70
  -3   4   2   90.79    5.10
   2  -4  -2  123.89    6.20
   2  -4  -2  109.59   14.70
  -2   4   2  108.09    5.70
  -2   4   2  122.69    5.70
   1  -4  -2   59.29    9.40
   1  -4  -2   52.49    3.00
   1  -4  -2   51.49    3.20
  -1   4   2   52.79    3.20
  -1   4   2   49.30    2.80
  -1   4   2   48.40    2.70
   0  -4  -2   84.19    4.70
   0  -4  -2   87.99    4.30
   0  -4  -2   83.09    9.20
   0   4   2   93.79    4.60
   0   4   2   92.39    8.40
   0   4   2   87.49    4.30
  -1  -4  -2  231.98   13.50
  -1  -4  -2  235.38   10.80
  -1  -4  -2  234.58   12.70
  -1  -4  -2  218.08   10.30
   1   4   2  244.58   10.90
   1   4   2  233.38   10.20
   1   4   2  233.88   10.40
  -2  -4  -2   95.29    7.40
  -2  -4  -2   99.79    4.40
  -2  -4  -2   92.49    4.60
  -2  -4  -2   96.19    5.70
   2   4   2   89.49    4.60
   2   4   2   96.59    4.40
   2   4   2   91.09    5.40
   2   4   2   99.79    8.10
  -3  -4  -2  209.68    9.30
  -3  -4  -2  201.48   10.70
   3   4   2  212.38    9.30
   3   4   2  208.08    9.50
   3   4   2  209.98   12.90
  -4  -4  -2  185.48   10.00
  -4  -4  -2  174.88    8.00
   4   4   2  190.28   12.00
   4   4   2  168.78    8.30
  -5  -4  -2    0.70    2.40
  -5  -4  -2   -0.30    0.50
   5   4   2    1.20    0.90
   5   4   2    1.80    4.20
  -6  -4  -2    2.30    2.90
  -6  -4  -2    0.30    0.60
   6   4   2    0.60    4.80
   6   4   2   -1.30    0.80
  -7  -4  -2   82.99    8.00
  -7  -4  -2   83.89    4.50
   7   4   2   83.99    5.20
   7   4   2   75.09   10.40
  -8  -4  -2   41.60    2.90
  -8  -4  -2   43.60    6.60
   8   4   2   35.30    3.60
   8   4   2   32.40    8.50
   5  -5  -2   -2.50    3.30
   5  -5  -2  -10.80   12.90
   5  -5  -2    0.10    1.60
  -5   5   2   -0.10    0.90
   4  -5  -2    0.60    3.00
   4  -5  -2   -0.70    1.20
   4  -5  -2   10.00   13.30
  -4   5   2    0.70    0.80
  -4   5   2    1.50    2.50
   3  -5  -2   82.69   16.30
   3  -5  -2   80.89    4.80
   3  -5  -2   80.39    6.50
  -3   5   2   81.09    4.30
  -3   5   2   75.09    4.40
   2  -5  -2   21.20    9.30
   2  -5  -2   21.30    2.30
  -2   5   2   25.60    1.80
  -2   5   2   24.60    1.90
   1  -5  -2   -3.50    7.50
   1  -5  -2    5.10    1.30
   1  -5  -2    6.20    1.20
  -1   5   2    4.90    1.00
  -1   5   2    3.60    0.80
  -1   5   2    5.60    0.70
   0  -5  -2  606.44   32.30
   0  -5  -2  652.63   27.90
   0   5   2  617.14   27.30
   0   5   2  631.24   27.90
   0   5   2  630.24   27.40
  -1  -5  -2  306.07   14.40
  -1  -5  -2  318.67   18.10
   1   5   2  325.97   13.90
   1   5   2  323.97   14.40
   1   5   2  309.07   14.10
  -2  -5  -2   12.70    2.20
  -2  -5  -2   10.40    1.60
   2   5   2   10.30    1.80
   2   5   2   13.20    1.30
   2   5   2   14.20    1.10
  -3  -5  -2   82.99    5.60
  -3  -5  -2   78.99    3.90
   3   5   2   85.39    4.30
   3   5   2   94.49    8.80
  -4  -5  -2  469.45   23.00
  -4  -5  -2  506.85   21.30
   4   5   2  485.75   25.40
   4   5   2  483.45   21.60
  -5  -5  -2  203.28    9.70
  -5  -5  -2  218.78   12.10
   5   5   2  202.98   14.20
   5   5   2  224.68   10.10
  -6  -5  -2   14.40    1.50
  -6  -5  -2   11.60    3.50
   6   5   2   17.80    6.00
   6   5   2   14.80    1.90
  -7  -5  -2   12.50    1.50
  -7  -5  -2    6.80    3.70
   7   5   2   11.20    1.90
   7   5   2   11.40    6.40
  -8  -5  -2   17.40    4.80
  -8  -5  -2   26.50    2.40
   8   5   2   35.00    8.60
   8   5   2   29.80    3.20
   5  -6  -2    4.90    2.00
   5  -6  -2    2.20   15.00
   5  -6  -2    4.50    4.20
  -5   6   2    4.50    1.40
   4  -6  -2   14.20    2.40
   4  -6  -2   10.10    4.00
   4  -6  -2    0.40   11.90
  -4   6   2   11.80    1.60
   3  -6  -2   57.99    6.20
   3  -6  -2   28.20   12.10
   3  -6  -2   53.29    4.00
  -3   6   2   52.09    3.30
   2  -6  -2   46.80    3.60
   2  -6  -2   35.90   11.30
  -2   6   2   57.89    3.20
   1  -6  -2   -6.20    6.90
   1  -6  -2   -0.60    1.10
   1  -6  -2    1.50    1.30
  -1   6   2   -0.20    0.60
   0  -6  -2   70.09   10.30
   0  -6  -2   65.79    4.00
   0   6   2   57.79    3.30
   0   6   2   60.09    3.10
  -1  -6  -2  440.16   24.00
  -1  -6  -2  430.86   19.00
   1   6   2  418.96   18.20
   1   6   2  406.26   18.50
   1   6   2  408.96   18.60
  -2  -6  -2   13.60    2.30
  -2  -6  -2   10.40    5.20
  -2  -6  -2    7.80    1.60
   2   6   2   12.70    1.20
   2   6   2    9.50    1.80
   2   6   2   14.20    1.40
  -3  -6  -2    6.10    1.40
  -3  -6  -2    3.10    1.90
   3   6   2    7.50    1.20
  -4  -6  -2  322.07   15.90
  -4  -6  -2  302.87   13.90
   4   6   2  322.97   14.30
  -5  -6  -2   49.00    2.70
  -5  -6  -2   44.00    5.00
   5   6   2   54.19    3.30
   5   6   2   36.50    7.10
  -6  -6  -2   17.40    3.80
  -6  -6  -2   13.00    1.40
   6   6   2   12.60    1.80
   6   6   2   13.60    5.80
  -7  -6  -2   16.90    4.60
  -7  -6  -2   20.40    1.90
   7   6   2   16.10    2.10
   7   6   2   21.20    7.30
   4  -7  -2    3.20    4.10
   4  -7  -2    0.60   14.30
   4  -7  -2    3.90    1.90
  -4   7   2    4.40    1.20
   3  -7  -2   -7.30   11.90
   3  -7  -2    5.80    3.40
   3  -7  -2    6.80    1.90
  -3   7   2    6.70    1.40
   2  -7  -2   10.90   11.10
   2  -7  -2   11.90    2.10
  -2   7   2   13.40    1.70
   1  -7  -2   38.50   11.30
   1  -7  -2   21.30    2.50
  -1   7   2   22.30    2.00
   0  -7  -2   -2.80    6.60
   0  -7  -2    1.10    1.10
   0   7   2   -1.30    0.60
  -1  -7  -2   25.50    8.00
  -1  -7  -2   21.90    2.40
   1   7   2   22.00    2.00
   1   7   2   20.90    1.90
  -2  -7  -2  242.88   17.30
  -2  -7  -2  272.07   12.50
  -2  -7  -2  258.27   12.10
   2   7   2  258.17   12.10
   2   7   2  229.28   11.50
  -3  -7  -2   -0.40    1.10
  -3  -7  -2   -0.20    1.80
   3   7   2    0.00    0.80
  -4  -7  -2   38.50    2.30
  -4  -7  -2   49.20    4.80
   4   7   2   42.30    2.80
  -5  -7  -2   87.79    4.50
  -5  -7  -2   98.69    7.40
   5   7   2   90.99    5.10
  -6  -7  -2   18.60    4.00
  -6  -7  -2   15.80    1.60
   6   7   2   17.80    2.20
  -7  -7  -2    0.60    0.70
  -7  -7  -2    0.50    3.50
   7   7   2    0.50    1.30
   7   7   2    0.00    5.90
   3  -8  -2    2.10    3.60
   3  -8  -2    9.30   14.60
  -3   8   2    4.00    1.40
   2  -8  -2   55.29    4.30
   2  -8  -2   38.50   13.30
  -2   8   2   53.29    3.50
   1  -8  -2    3.20    9.90
   1  -8  -2    5.90    1.70
  -1   8   2   13.50    1.70
   0  -8  -2    1.60    1.40
   0  -8  -2    5.90    8.60
   0   8   2    0.40    0.80
  -1  -8  -2   40.10    9.50
  -1  -8  -2   43.40    3.40
   1   8   2   37.40    2.60
  -2  -8  -2    5.70    6.50
  -2  -8  -2    9.50    1.90
   2   8   2    5.10    1.70
   2   8   2    9.80    1.40
  -3  -8  -2    0.90    1.40
  -3  -8  -2   -4.50    5.30
  -3  -8  -2    1.10    2.00
   3   8   2    0.80    0.90
  -4  -8  -2   41.70    3.80
  -4  -8  -2   44.40    4.80
   4   8   2   36.60    2.80
  -5  -8  -2   61.59    3.20
  -5  -8  -2   55.19    5.90
   5   8   2   52.49    3.70
  -6  -8  -2    8.20    1.20
  -6  -8  -2    3.90    3.10
   6   8   2    8.70    1.80
  -7  -8  -2    1.10    0.90
  -7  -8  -2   -0.70    3.40
   7   8   2   -0.60    1.10
   2  -9  -2   -3.60   12.30
  -2   9   2    1.40    1.20
   1  -9  -2    4.50   11.40
  -1   9   2   10.90    1.60
   0  -9  -2   -0.20    1.50
   0  -9  -2   -9.50    8.70
   0   9   2    1.70    1.10
  -1  -9  -2   17.40    2.50
  -1  -9  -2    7.20    9.10
   1   9   2   20.50    2.00
  -2  -9  -2   74.59   12.80
  -2  -9  -2   71.49    4.90
   2   9   2   68.19    4.10
  -3  -9  -2    3.70    2.20
  -3  -9  -2    7.80    2.00
  -3  -9  -2    1.00    7.30
   3   9   2    5.90    1.30
  -4  -9  -2   22.30    8.30
  -4  -9  -2   17.40    3.50
  -4  -9  -2   15.10    2.70
   4   9   2   17.20    2.00
  -5  -9  -2   83.29    6.00
  -5  -9  -2   75.69    7.40
   5   9   2   94.79    5.20
  -6  -9  -2   11.50    4.20
   6   9   2   17.70    2.30
   0 -10  -2    5.70   12.50
  -1 -10  -2    8.90   10.60
  -2 -10  -2   40.10   12.50
   2  10   2   41.30    3.10
  -3 -10  -2    5.90    8.90
   3  10   2   10.80    1.70
  -4 -10  -2    2.30    3.30
  -4 -10  -2   -2.60    7.30
   4  10   2    1.00    1.10
  -5 -10  -2   12.40    3.80
  -5 -10  -2   15.40    8.60
   5  10   2   10.70    1.90
   3   9  -3    0.80    0.90
  -3  -9   3   -1.60    8.00
   2   9  -3    0.10    0.90
  -2  -9   3    3.70    8.80
   1   9  -3   29.00    2.30
  -1  -9   3   16.70   10.80
   5   8  -3    6.00    1.40
  -5  -8   3    5.90    3.40
   4   8  -3  124.29    6.10
  -4  -8   3  111.69    8.30
   3   8  -3   69.39    3.90
  -3  -8   3   69.19    5.90
  -3  -8   3   68.69   13.10
   2   8  -3    0.10    0.70
  -2  -8   3   -2.30    6.80
   1   8  -3   15.80    1.60
  -1  -8   3    9.50    8.30
   0   8  -3   81.19    4.20
   0  -8   3   53.29   13.10
  -1   8  -3    1.70    0.90
   1  -8   3    1.30   10.40
   6   7  -3    3.30    1.40
  -6  -7   3    7.40    3.70
   5   7  -3    0.90    1.00
  -5  -7   3   -2.50    2.70
   4   7  -3   50.19    3.10
  -4  -7   3   49.50    5.40
   3   7  -3   59.39    3.40
  -3  -7   3   68.79    5.50
   2   7  -3   31.40    2.10
  -2  -7   3   31.40    3.50
  -2  -7   3   33.60    9.10
   1   7  -3   65.39    3.50
  -1  -7   3   71.99   11.90
  -1  -7   3   65.99    4.40
   0   7  -3   78.59    4.00
   0  -7   3   62.49   12.60
  -1   7  -3   33.60    2.30
   1  -7   3   30.80   11.00
  -2   7  -3    9.60    1.30
   2  -7   3   13.30    4.80
   2  -7   3    8.20   11.50
   3  -7   3   15.10   12.00
   3  -7   3    9.80    5.40
   6   6  -3   95.09    5.40
  -6  -6   3   88.99    7.80
   5   6  -3    0.60    0.90
  -5  -6   3   -0.30    2.60
   4   6  -3    1.10    0.90
  -4  -6   3    2.40    2.30
   3   6  -3   93.79    4.70
  -3  -6   3   89.69    6.30
   2   6  -3    0.40    0.60
  -2  -6   3    0.30    1.40
   1   6  -3   16.10    1.10
   1   6  -3   18.30    1.40
  -1  -6   3   12.60    6.50
  -1  -6   3   14.20    2.10
   0   6  -3   96.99    4.60
   0  -6   3   97.99    5.10
   0  -6   3   73.89   11.70
  -1   6  -3   79.99    4.00
   1  -6   3   82.69   13.60
  -2   6  -3    1.00    0.70
   2  -6   3   -1.20    9.20
   2  -6   3    1.20    3.60
  -3   6  -3    2.50    0.90
   3  -6   3    2.10    4.00
   3  -6   3  -15.60    9.20
  -4   6  -3   26.30    2.30
   4  -6   3   19.30    6.30
   4  -6   3    9.80   13.10
   7   5  -3   10.40    2.00
  -7  -5   3    7.40    4.10
   6   5  -3   20.90    2.40
  -6  -5   3   18.30    4.40
   5   5  -3    1.20    1.00
  -5  -5   3    0.70    2.30
   4   5  -3   52.89    3.10
  -4  -5   3   49.60    2.60
  -4  -5   3   57.59    5.30
   3   5  -3  265.07   11.60
   3   5  -3  242.98   11.40
  -3  -5   3  262.27   11.80
  -3  -5   3  265.57   13.20
   2   5  -3   60.79    2.90
   2   5  -3   54.69    2.70
  -2  -5   3   54.59    3.00
  -2  -5   3   56.19    4.20
   1   5  -3    3.10    0.40
   1   5  -3    3.40    0.60
  -1  -5   3    9.20    5.90
  -1  -5   3    0.80    1.10
  -1  -5   3    1.90    0.60
   0   5  -3   97.39    4.90
   0   5  -3   97.79    4.60
   0  -5   3   98.09    4.50
   0  -5   3   94.99    5.10
   0  -5   3  121.69   13.50
  -1   5  -3   34.10    1.90
  -1   5  -3   29.30    2.40
   1  -5   3   28.40    2.10
   1  -5   3   29.70    1.90
   1  -5   3   21.10    8.40
  -2   5  -3   14.90    1.40
   2  -5   3   16.90    2.10
   2  -5   3    9.80    8.80
   2  -5   3   17.10    1.70
   2  -5   3   20.90    4.30
  -3   5  -3    4.50    0.90
   3  -5   3   -1.10    3.40
   3  -5   3   -1.30    8.50
  -4   5  -3   67.99    3.80
   4  -5   3   60.89    8.30
   4  -5   3   52.09   15.20
   7   4  -3    0.40    1.40
  -7  -4   3    1.80    3.20
   6   4  -3   26.40    2.60
  -6  -4   3   33.90    5.20
   5   4  -3    7.70    1.40
  -5  -4   3   13.90    3.30
  -5  -4   3    7.10    0.90
   4   4  -3    0.30    0.70
   4   4  -3    0.60    0.60
  -4  -4   3    2.80    2.10
  -4  -4   3    0.00    0.40
   3   4  -3  169.58    7.80
   3   4  -3  167.18    7.50
  -3  -4   3  167.78    7.40
  -3  -4   3  166.48    9.20
   2   4  -3  231.48    9.90
   2   4  -3  222.18   10.00
  -2  -4   3  221.08   10.10
  -2  -4   3  224.08   11.10
   1   4  -3    2.20    0.50
  -1  -4   3    2.50    0.40
  -1  -4   3    2.00    1.20
  -1  -4   3    1.80    0.50
   0   4  -3  107.09    4.90
   0  -4   3  110.69    5.60
   0  -4   3  103.29   11.00
   0  -4   3  107.79    4.80
   0  -4   3  103.49    4.70
  -1   4  -3  694.83   29.30
  -1   4  -3  633.74   29.00
   1  -4   3  674.93   35.80
   1  -4   3  670.13   29.00
   1  -4   3  686.03   29.30
   1  -4   3  677.13   31.40
  -2   4  -3  139.49    6.90
  -2   4  -3  143.69    6.40
   2  -4   3  144.89    9.60
   2  -4   3  129.49    6.70
   2  -4   3  137.29    6.50
   2  -4   3  145.69   16.00
  -3   4  -3   25.00    1.70
   3  -4   3   23.80    2.00
   3  -4   3   16.10    9.00
   3  -4   3   24.80    5.00
  -4   4  -3   78.19    4.10
   4  -4   3   80.39   16.30
   4  -4   3   66.59    7.90
  -5   4  -3   15.70    1.60
   5  -4   3   10.20    5.10
   5  -4   3   25.60   14.40
   7   3  -3   23.80    2.80
  -7  -3   3   15.20    4.30
   6   3  -3  172.38    8.40
  -6  -3   3  158.28    7.70
  -6  -3   3  161.08   10.80
   5   3  -3   34.70    2.70
  -5  -3   3   33.50    4.50
  -5  -3   3   30.00    2.00
   4   3  -3    1.10    0.80
   4   3  -3    1.10    0.60
  -4  -3   3    3.00    2.10
  -4  -3   3    0.80    0.40
   3   3  -3   87.89    4.60
   3   3  -3   99.19    4.40
  -3  -3   3  102.79    6.20
  -3  -3   3   92.39    4.30
   2   3  -3  322.87   13.80
   2   3  -3  312.97   13.60
  -2  -3   3  315.07   14.80
  -2  -3   3  313.97   13.70
  -2  -3   3  306.37   13.50
   1   3  -3  102.79    4.60
  -1  -3   3   99.29    4.50
  -1  -3   3  101.29    5.50
  -1  -3   3  105.09    4.50
   0   3  -3    9.10    0.70
   0   3  -3    6.10    0.80
   0  -3   3   11.50    4.80
   0  -3   3    8.70    1.40
   0  -3   3    5.00    3.00
  -1   3  -3  260.27   14.70
  -1   3  -3  267.47   11.60
  -1   3  -3  259.37   11.90
   1  -3   3  261.17   11.70
   1  -3   3  261.07   17.40
   1  -3   3  285.87   11.60
   1  -3   3  262.17   13.90
  -2   3  -3  273.37   14.80
  -2   3  -3  264.37   12.70
  -2   3  -3  286.77   12.40
   2  -3   3  286.37   19.80
   2  -3   3  285.17   13.00
   2  -3   3  286.07   15.00
   2  -3   3  292.07   12.50
  -3   3  -3   -0.30    2.60
  -3   3  -3    0.50    0.50
  -3   3  -3   -0.40    1.00
   3  -3   3   -0.10    2.60
   3  -3   3   -1.00    1.10
   3  -3   3   -0.70    0.60
   3  -3   3    0.50    7.20
  -4   3  -3   20.00    3.70
  -4   3  -3   22.00    1.70
   4  -3   3   17.20    4.50
   4  -3   3   26.10   11.60
   4  -3   3   24.60    2.20
  -5   3  -3  149.69    7.00
   5  -3   3  134.79   11.50
   5  -3   3  117.19   19.00
  -6   3  -3    2.30    1.10
   6  -3   3    3.70   13.00
   6  -3   3    6.00    4.80
   7   2  -3    2.10    1.50
  -7  -2   3    3.30    3.30
  -7  -2   3    2.10    0.90
   6   2  -3   45.60    6.30
   6   2  -3   49.80    3.50
  -6  -2   3   41.90    2.70
  -6  -2   3   39.10    5.30
   5   2  -3  183.08    8.70
   5   2  -3  183.58   11.40
  -5  -2   3  175.58   10.50
  -5  -2   3  174.08    8.20
   4   2  -3   49.00    2.70
   4   2  -3   43.00    2.90
  -4  -2   3   50.09    2.60
  -4  -2   3   44.20    4.80
  -4  -2   3   51.19    4.80
   3   2  -3  159.98    7.10
   3   2  -3  151.58    7.30
  -3  -2   3  161.48    7.10
  -3  -2   3  158.88    9.10
  -3  -2   3  156.68    8.60
   2   2  -3  714.83   30.90
   2   2  -3  761.72   30.80
  -2  -2   3  719.13   32.70
  -2  -2   3  747.93   30.90
  -2  -2   3  694.73   31.90
  -2  -2   3  663.83   30.70
   1   2  -3  153.88    7.30
   1   2  -3  166.88    7.30
  -1  -2   3  169.38    7.30
  -1  -2   3  177.58    7.30
  -1  -2   3  172.98    8.30
  -1  -2   3  173.48   10.30
   0   2  -3   60.49    6.00
   0   2  -3   72.29    3.00
   0   2  -3   65.79    2.90
   0  -2   3   71.19    7.50
   0  -2   3   63.09    3.80
   0  -2   3   51.89    5.40
  -1   2  -3  233.18   12.50
  -1   2  -3  229.18    9.90
   1  -2   3  217.28   12.00
   1  -2   3  226.38   11.80
   1  -2   3  239.38    9.90
   1  -2   3  219.08    9.90
   1  -2   3  223.38   14.60
  -2   2  -3   37.70    4.60
  -2   2  -3   36.40    2.30
   2  -2   3   36.80    2.00
   2  -2   3   44.60    8.30
   2  -2   3   26.90    3.90
   2  -2   3   30.80    2.80
   2  -2   3   40.00    2.00
  -3   2  -3   -0.20    0.80
  -3   2  -3   -2.30    2.40
  -3   2  -3    0.70    0.50
   3  -2   3    9.70    7.30
   3  -2   3   -0.60    1.20
   3  -2   3    0.30    0.60
   3  -2   3   -0.90    2.40
  -4   2  -3    2.10    1.30
  -4   2  -3    4.10    0.80
  -4   2  -3    7.10    2.90
   4  -2   3    8.50    3.50
   4  -2   3    4.20    1.00
   4  -2   3    1.40    9.60
  -5   2  -3   21.80    1.80
  -5   2  -3   20.10    4.10
   5  -2   3   19.60    2.10
   5  -2   3   19.00   11.40
   5  -2   3   16.20    4.70
  -6   2  -3    3.60    1.00
   6  -2   3    3.40    4.50
   6  -2   3    5.00    2.10
   6  -2   3   16.60   13.10
   7   1  -3    2.30    1.60
  -7  -1   3    3.10    3.60
  -7  -1   3   -0.70    0.80
   6   1  -3    6.70    1.60
   6   1  -3    9.90    3.90
  -6  -1   3    2.10    0.90
  -6  -1   3    5.90    3.10
   5   1  -3  117.49    6.40
   5   1  -3  118.29    8.60
  -5  -1   3  132.79    8.30
  -5  -1   3  124.99    5.90
   4   1  -3   43.30    4.70
   4   1  -3   38.10    2.70
   4   1  -3   35.60    2.50
  -4  -1   3   43.90    2.30
  -4  -1   3   40.80    4.00
  -4  -1   3   37.80    3.80
   3   1  -3   26.00    1.60
  -3  -1   3   28.20    3.10
  -3  -1   3   24.10    1.40
  -3  -1   3   19.30    2.60
   2   1  -3  310.97   13.70
   2   1  -3  312.77   14.60
   2   1  -3  323.67   13.90
  -2  -1   3  317.87   14.80
  -2  -1   3  318.17   14.90
  -2  -1   3  309.67   13.70
  -2  -1   3  310.47   16.70
  -2  -1   3  317.97   13.90
   1   1  -3  839.22   35.20
  -1  -1   3  821.82   35.20
  -1  -1   3  797.02   37.40
  -1  -1   3  810.02   35.90
  -1  -1   3  826.62   35.00
   0   1  -3  215.68   12.40
   0  -1   3  232.78   11.90
  -1   1  -3    1.80    2.70
  -1   1  -3    1.60    0.30
  -1   1  -3    0.60    3.10
   1  -1   3    1.70    0.30
   1  -1   3   -1.20    2.10
   1  -1   3    2.70    1.90
   1  -1   3    2.60    3.30
   1  -1   3    1.10    0.30
  -2   1  -3  798.52   35.70
  -2   1  -3  792.82   34.00
  -2   1  -3  758.72   33.80
  -2   1  -3  790.42   37.50
   2  -1   3  789.42   38.60
   2  -1   3  803.92   35.70
   2  -1   3  821.22   34.70
   2  -1   3  759.32   33.80
   2  -1   3  789.22   33.90
  -3   1  -3   48.80    2.50
  -3   1  -3   42.50    4.80
  -3   1  -3   47.80    2.80
   3  -1   3   48.00    3.70
   3  -1   3   46.60    2.60
   3  -1   3   33.10    8.70
   3  -1   3   46.10    5.20
  -4   1  -3   -1.40    2.70
  -4   1  -3    7.30    0.90
  -4   1  -3    3.00    1.20
   4  -1   3    7.20    9.00
   4  -1   3    5.00    1.00
   4  -1   3    5.10    3.20
  -5   1  -3  137.69    6.40
   5  -1   3  127.49   18.50
   5  -1   3  122.19   10.20
   5  -1   3  133.99    6.80
  -6   1  -3   18.90    1.80
  -6   1  -3   15.50    3.60
   6  -1   3   15.30   12.70
   6  -1   3   14.30    2.00
   6  -1   3   -1.70    4.40
  -7   1  -3    2.40    1.10
   7  -1   3    4.70    5.20
   7  -1   3   10.40   13.80
   7   0  -3    1.40    1.60
  -7   0   3    0.20    1.00
  -7   0   3   -2.80    3.20
   6   0  -3    2.00    1.40
   6   0  -3    6.80    3.70
  -6   0   3    3.10    3.10
  -6   0   3    5.00    1.10
   5   0  -3   41.50    5.00
   5   0  -3   48.40    3.40
  -5   0   3   42.80    2.60
  -5   0   3   43.20    4.60
  -5   0   3   41.10    4.80
   4   0  -3    4.70    1.20
   4   0  -3    4.50    2.60
  -4   0   3    4.80    2.00
  -4   0   3    4.70    1.80
  -4   0   3    6.90    0.90
   3   0  -3   25.00    1.60
   3   0  -3   24.40    2.00
   3   0  -3   24.80    3.00
  -3   0   3   19.90    2.50
  -3   0   3   17.60    4.60
  -3   0   3   18.90    1.40
  -3   0   3   26.70    2.40
   2   0  -3  258.27   11.50
   2   0  -3  255.17   12.10
   2   0  -3  258.77   11.30
  -2   0   3  261.77   11.30
  -2   0   3  263.37   19.80
  -2   0   3  245.78   13.60
  -2   0   3  263.37   11.70
  -2   0   3  260.97   12.30
  -2   0   3  252.77   11.50
   1   0  -3    0.50    2.80
   1   0  -3    0.40    0.50
   1   0  -3    0.30    0.30
  -1   0   3   -0.80    1.00
  -1   0   3    0.40    0.50
  -1   0   3    1.10    2.50
  -1   0   3    0.80    0.30
   0   0  -3   27.70    4.10
   0   0  -3   26.90    1.50
   0   0   3   27.40    2.30
   0   0   3   29.30    1.30
   0   0   3   30.40    3.70
   0   0   3   26.40    1.30
  -1   0  -3  555.54   23.80
  -1   0  -3  532.45   23.90
  -1   0  -3  540.55   25.30
  -1   0  -3  555.54   24.90
  -1   0  -3  541.55   25.60
   1   0   3  565.04   23.80
   1   0   3  577.44   23.90
   1   0   3  567.24   25.00
   1   0   3  572.14   25.80
  -2   0  -3  855.31   38.90
  -2   0  -3  859.41   36.10
  -2   0  -3  818.32   37.40
  -2   0  -3  872.51   36.00
  -2   0  -3  841.52   37.70
   2   0   3  850.01   36.90
   2   0   3  816.22   39.50
   2   0   3  807.02   36.10
   2   0   3  824.42   37.60
  -3   0  -3   95.79    4.50
  -3   0  -3   96.09    4.80
  -3   0  -3   98.89    9.80
   3   0   3  109.89   12.10
   3   0   3   90.59    6.80
   3   0   3   88.99    5.60
   3   0   3   97.69    4.70
  -4   0  -3    4.10    0.70
  -4   0  -3    3.30    1.20
  -4   0  -3    2.40    2.00
   4   0   3    6.20    1.10
   4   0   3    6.30    8.20
   4   0   3    1.80    2.80
  -5   0  -3  127.59    7.80
  -5   0  -3  109.59    5.60
   5   0   3  146.69   18.40
   5   0   3  127.29    9.50
   5   0   3  112.19    6.00
  -6   0  -3  135.19    6.60
  -6   0  -3  133.19    9.00
   6   0   3  118.49   19.70
   6   0   3  131.99    7.00
   6   0   3  144.59   11.30
  -7   0  -3    1.20    3.30
  -7   0  -3    4.20    1.10
   7   0   3   12.10   13.60
   7   0   3    3.80    1.50
   7   0   3    4.50    5.10
   7  -1  -3   13.20    2.30
  -7   1   3   13.10    1.80
  -7   1   3   13.80    4.30
   6  -1  -3   35.40   17.10
   6  -1  -3    4.10    1.50
   6  -1  -3    2.70    3.60
  -6   1   3    3.20    1.00
  -6   1   3    3.00    3.00
   5  -1  -3   33.00   13.90
   5  -1  -3   42.50    3.30
   5  -1  -3   42.20    5.00
  -5   1   3   46.90    4.90
  -5   1   3   50.09    2.90
   4  -1  -3   99.29    5.40
   4  -1  -3  125.69   19.10
   4  -1  -3   98.89    6.60
  -4   1   3   96.39    4.80
  -4   1   3   93.09    6.30
  -4   1   3   97.39    5.60
   3  -1  -3    0.60    1.80
   3  -1  -3    1.20    0.90
   3  -1  -3   -1.70    9.40
   3  -1  -3    0.90    0.70
  -3   1   3    0.70    0.50
  -3   1   3    0.40    1.00
  -3   1   3    2.70    3.30
  -3   1   3    0.10    1.50
   2  -1  -3   12.70    1.40
   2  -1  -3   10.80    1.00
   2  -1  -3   10.20    1.60
   2  -1  -3   -4.30    8.20
   2  -1  -3    9.60    1.40
  -2   1   3   10.00    0.90
  -2   1   3   10.70    1.30
  -2   1   3    9.10    1.70
  -2   1   3    7.10    2.70
  -2   1   3    4.60    7.80
   1  -1  -3  987.10   50.19
   1  -1  -3 1278.57   51.99
   1  -1  -3 1235.18   55.09
   1  -1  -3 1182.78   50.09
  -1   1   3 1224.48   51.59
  -1   1   3 1221.98   54.19
  -1   1   3 1228.48   50.09
  -1   1   3 1230.48   50.69
  -1   1   3 1004.10   50.19
   0  -1  -3 1372.26   59.49
   0  -1  -3 1417.66   58.09
   0  -1  -3 1378.06   58.39
   0  -1  -3 1451.25   58.19
   0   1   3 1295.57   58.19
   0   1   3 1399.06   58.39
   0   1   3 1360.76   59.29
   0   1   3 1209.28   58.19
   0   1   3 1341.07   59.99
  -1  -1  -3   39.70    1.90
  -1  -1  -3   36.60    3.40
  -1  -1  -3   42.30    2.10
  -1  -1  -3   43.30    4.20
   1   1   3   43.20    1.90
   1   1   3   39.70    3.20
   1   1   3   38.20    2.00
   1   1   3   39.50    3.50
  -2  -1  -3  181.68   10.20
  -2  -1  -3  168.28    7.20
  -2  -1  -3  158.88    8.80
  -2  -1  -3  157.08    7.30
   2   1   3  140.39   11.20
   2   1   3  149.88    7.30
   2   1   3  172.88    7.20
   2   1   3  160.78    8.30
   2   1   3  171.28    9.20
  -3  -1  -3  325.47   18.90
  -3  -1  -3  310.77   14.30
  -3  -1  -3  330.27   15.80
  -3  -1  -3  335.37   14.60
   3   1   3  313.17   21.00
   3   1   3  342.57   14.50
   3   1   3  341.37   15.60
   3   1   3  311.27   16.50
  -4  -1  -3    2.00    1.00
  -4  -1  -3    0.90    0.60
  -4  -1  -3    3.00    2.20
   4   1   3    6.20    3.50
   4   1   3    0.30    0.80
   4   1   3    6.40    8.80
  -5  -1  -3   31.00    2.00
  -5  -1  -3   29.80    4.00
   5   1   3   30.20    2.40
   5   1   3   25.00    5.00
   5   1   3   31.80   11.90
  -6  -1  -3  211.28   12.00
  -6  -1  -3  206.38    9.40
   6   1   3  139.89   20.70
   6   1   3  193.88    9.70
   6   1   3  207.78   14.30
  -7  -1  -3   27.20    4.90
  -7  -1  -3   30.70    2.30
   7   1   3   22.60    6.80
   7   1   3   30.10    3.00
   7   1   3   21.40   13.70
   6  -2  -3    0.40   13.40
   6  -2  -3    2.40    1.50
   6  -2  -3    4.00    6.30
  -6   2   3    2.40    2.80
  -6   2   3    0.70    0.80
   5  -2  -3   38.20    5.00
   5  -2  -3   34.70   16.90
   5  -2  -3   49.50    3.50
  -5   2   3   33.10    4.10
  -5   2   3   42.10    2.80
   4  -2  -3  128.69   19.00
   4  -2  -3  147.99    7.70
   4  -2  -3  152.88    8.90
  -4   2   3  142.59    9.50
  -4   2   3  157.68    7.30
  -4   2   3  161.08    8.70
   3  -2  -3  119.89    6.10
   3  -2  -3  112.99    6.50
   3  -2  -3  152.08   19.20
  -3   2   3  117.79    5.60
  -3   2   3  110.39    7.40
  -3   2   3  119.29    6.70
   2  -2  -3  302.47   13.30
   2  -2  -3  304.97   13.60
   2  -2  -3  279.27   22.10
   2  -2  -3  295.37   13.60
  -2   2   3  300.47   14.60
  -2   2   3  304.97   14.00
  -2   2   3  309.37   13.30
  -2   2   3  272.57   20.00
   1  -2  -3  761.72   37.90
   1  -2  -3  692.43   32.80
   1  -2  -3  805.32   33.20
   1  -2  -3  766.92   34.10
  -1   2   3  760.82   32.80
  -1   2   3  742.53   36.80
  -1   2   3  806.42   33.20
  -1   2   3  750.52   33.80
  -1   2   3  772.72   33.30
   0  -2  -3  163.48    8.60
   0  -2  -3  162.38    7.10
   0  -2  -3  159.68    7.80
   0  -2  -3  142.39   10.40
   0   2   3  159.98    7.10
   0   2   3  160.28    8.00
   0   2   3  156.58    7.40
   0   2   3  159.88    9.60
  -1  -2  -3   30.10    3.20
  -1  -2  -3   36.70    1.90
  -1  -2  -3   32.70    1.70
   1   2   3   33.20    1.80
   1   2   3   36.30    1.70
   1   2   3   31.20    3.30
  -2  -2  -3  270.57   14.30
  -2  -2  -3  264.67   11.90
  -2  -2  -3  261.67   13.30
  -2  -2  -3  290.77   11.80
   2   2   3  264.87   13.70
   2   2   3  257.57   12.70
   2   2   3  261.47   11.70
   2   2   3  274.37   11.90
  -3  -2  -3  991.70   46.80
  -3  -2  -3  984.20   42.90
  -3  -2  -3 1022.70   42.70
  -3  -2  -3 1025.50   44.00
   3   2   3 1033.50   44.50
   3   2   3 1001.00   44.90
   3   2   3  989.70   47.90
   3   2   3  906.81   42.80
  -4  -2  -3   97.69    6.60
  -4  -2  -3  101.59   11.70
  -4  -2  -3   94.59    4.60
   4   2   3  100.19    4.90
   4   2   3  105.19   13.20
   4   2   3   81.49    7.50
  -5  -2  -3   11.00    1.20
  -5  -2  -3   10.70    3.00
   5   2   3    8.60    4.00
   5   2   3   11.20    9.90
   5   2   3   11.80    1.50
  -6  -2  -3   24.40    4.30
  -6  -2  -3   27.20    2.10
   6   2   3   26.90   12.40
   6   2   3   32.00    2.80
   6   2   3   22.90    6.10
  -7  -2  -3   32.10    2.20
  -7  -2  -3   16.70    4.50
   7   2   3   29.80    7.00
   7   2   3   25.90    2.80
  -8  -2  -3    4.10    4.20
  -8  -2  -3    0.40    1.00
   8   2   3   -0.10    1.50
   8   2   3   -3.20    6.00
   6  -3  -3    1.00    1.70
   6  -3  -3   10.70   16.10
  -6   3   3    1.40    3.00
  -6   3   3    0.90    1.10
   5  -3  -3    6.30   13.00
   5  -3  -3    1.80    1.60
   5  -3  -3    5.80    3.40
  -5   3   3    4.20    2.50
  -5   3   3    2.40    0.90
   4  -3  -3   92.19    5.20
   4  -3  -3   81.79    6.30
   4  -3  -3  130.79   20.70
  -4   3   3   89.29    5.90
  -4   3   3   81.59    6.00
  -4   3   3   87.09    4.50
   3  -3  -3   52.19    4.30
   3  -3  -3   40.90   11.90
   3  -3  -3   46.60    3.30
  -3   3   3   49.70    2.80
  -3   3   3   46.10    3.90
  -3   3   3   51.89    3.80
   2  -3  -3   30.90   10.20
   2  -3  -3   18.50    2.30
   2  -3  -3   20.90    2.10
  -2   3   3   24.80    2.70
  -2   3   3   21.30    1.60
  -2   3   3   23.00    2.20
   1  -3  -3  134.89    6.70
   1  -3  -3  143.79    6.30
   1  -3  -3  131.39    7.40
   1  -3  -3  117.39   12.20
  -1   3   3  126.19    6.20
  -1   3   3  141.99    6.70
  -1   3   3  129.09    6.60
  -1   3   3  137.89   11.90
   0  -3  -3  702.53   33.50
   0  -3  -3  683.73   31.70
   0  -3  -3  701.43   30.90
   0   3   3  688.93   30.90
   0   3   3  747.23   30.60
   0   3   3  718.43   32.90
  -1  -3  -3    8.40    2.70
  -1  -3  -3    4.10    1.10
  -1  -3  -3    6.10    2.50
  -1  -3  -3    4.60    0.70
   1   3   3    3.70    0.50
   1   3   3    4.00    1.50
   1   3   3    4.30    0.70
   1   3   3    6.50    2.60
  -2  -3  -3  255.87   10.10
  -2  -3  -3  224.88   10.30
  -2  -3  -3  238.08   12.30
   2   3   3  205.08   10.20
   2   3   3  227.38   12.50
   2   3   3  239.68   11.30
   2   3   3  222.88   10.10
  -3  -3  -3  419.66   20.50
  -3  -3  -3  447.16   24.40
  -3  -3  -3  417.96   19.30
  -3  -3  -3  462.55   19.10
   3   3   3  453.55   19.30
   3   3   3  420.06   21.60
  -4  -3  -3    4.20    6.50
  -4  -3  -3    1.70    0.60
  -4  -3  -3    1.50    2.30
   4   3   3    8.00    4.20
   4   3   3    3.30    1.00
  -5  -3  -3    5.50    2.80
  -5  -3  -3    4.50    0.80
   5   3   3   -2.50    3.90
   5   3   3    5.10    1.10
  -6  -3  -3   64.29    6.50
  -6  -3  -3   66.19    3.70
   6   3   3   69.79    4.20
   6   3   3   63.09    8.10
  -7  -3  -3    8.50    3.60
  -7  -3  -3   12.10    1.50
   7   3   3   10.00    1.90
   7   3   3    9.70    5.90
  -8  -3  -3    0.50    3.80
  -8  -3  -3    0.40    0.80
   8   3   3   -1.60    5.40
   8   3   3    0.80    1.50
   6  -4  -3   -1.80   14.60
   6  -4  -3    2.20    1.90
  -6   4   3    1.80    1.20
   5  -4  -3   -1.50   14.80
   5  -4  -3    2.60    1.70
   5  -4  -3   -3.50    2.80
  -5   4   3   -0.80    2.10
  -5   4   3    1.20    1.00
   4  -4  -3   33.00    4.50
   4  -4  -3   41.00   16.00
   4  -4  -3   42.90    3.60
  -4   4   3   36.00    2.50
  -4   4   3   29.50    3.40
   3  -4  -3   25.60    3.50
   3  -4  -3   13.20   11.70
   3  -4  -3   24.70    2.50
  -3   4   3   28.60    2.00
  -3   4   3   29.90    2.80
   2  -4  -3    3.70    1.40
   2  -4  -3    1.60    8.40
  -2   4   3    6.20    1.30
  -2   4   3    4.00    0.90
   1  -4  -3    5.70    7.00
   1  -4  -3    1.90    1.10
   1  -4  -3    0.50    1.60
  -1   4   3    1.10    0.60
  -1   4   3   -1.00    5.40
  -1   4   3    0.80    0.90
   0  -4  -3  188.68    9.10
   0  -4  -3  195.48   13.80
   0  -4  -3  186.98   10.80
   0   4   3  205.68    9.20
   0   4   3  188.48   12.20
   0   4   3  182.88    8.60
  -1  -4  -3    9.10    1.40
  -1  -4  -3    8.20    1.00
  -1  -4  -3    6.50    3.30
  -1  -4  -3   18.00    4.20
   1   4   3   11.70    1.10
   1   4   3    9.70    2.00
   1   4   3   11.40    0.90
  -2  -4  -3  163.58    7.80
  -2  -4  -3  169.68    7.60
  -2  -4  -3  170.88    9.00
  -2  -4  -3  162.18   10.10
   2   4   3  176.08    8.80
   2   4   3  166.28    7.60
   2   4   3  180.98    7.80
   2   4   3  166.68   10.60
  -3  -4  -3   67.29    5.00
  -3  -4  -3   71.79    3.40
   3   4   3   67.79    3.60
   3   4   3   72.09    7.30
  -4  -4  -3  373.16   16.30
  -4  -4  -3  349.37   24.40
  -4  -4  -3  361.96   18.10
   4   4   3  376.36   20.30
   4   4   3  378.86   16.60
  -5  -4  -3    1.40    2.50
  -5  -4  -3    1.20    0.70
   5   4   3    2.20    4.00
   5   4   3    0.70    0.90
  -6  -4  -3   25.40    4.50
  -6  -4  -3   21.80    1.80
   6   4   3   26.70    6.30
   6   4   3   22.90    2.30
  -7  -4  -3  141.59   10.60
  -7  -4  -3  147.09    7.20
   7   4   3  147.39    7.80
   7   4   3  158.18   14.50
  -8  -4  -3    7.70    1.40
  -8  -4  -3    9.40    4.50
   8   4   3    5.60    6.50
   8   4   3    5.40    1.70
   5  -5  -3    2.10    1.80
   5  -5  -3    2.10    3.90
   5  -5  -3   17.90   15.60
  -5   5   3   -0.20    1.00
   4  -5  -3    5.80    3.20
   4  -5  -3   13.60    2.30
   4  -5  -3    8.80   13.10
  -4   5   3   12.10    1.60
  -4   5   3   12.50    2.30
   3  -5  -3   33.70    3.10
   3  -5  -3   30.40    3.90
   3  -5  -3   40.30   14.20
  -3   5   3   34.80    2.30
  -3   5   3   27.30    2.70
   2  -5  -3   26.00    2.60
   2  -5  -3   22.80   10.50
  -2   5   3   25.10    2.00
  -2   5   3   24.90    2.20
   1  -5  -3  208.48    9.40
   1  -5  -3  162.48    9.30
   1  -5  -3  191.48   16.80
  -1   5   3  193.68    8.90
  -1   5   3  199.38    8.90
   0  -5  -3  277.47   12.50
   0  -5  -3  249.88   17.30
   0   5   3  248.18   12.30
   0   5   3  294.37   20.90
   0   5   3  271.57   11.90
  -1  -5  -3   48.30    6.80
  -1  -5  -3   44.30    3.20
   1   5   3   47.50    3.40
   1   5   3   45.40    2.70
   1   5   3   46.80    2.40
  -2  -5  -3   98.29    5.40
  -2  -5  -3   96.69    8.10
   2   5   3   90.09    5.70
   2   5   3  100.09    4.80
  -3  -5  -3  125.59    5.80
  -3  -5  -3  121.49    7.40
   3   5   3  129.49    6.10
   3   5   3  116.29    9.50
  -4  -5  -3   51.99    2.70
  -4  -5  -3   48.20    4.80
   4   5   3   45.90    3.00
   4   5   3   41.80    6.80
  -5  -5  -3    7.80    1.00
  -5  -5  -3    9.80    3.10
   5   5   3    3.00    4.50
   5   5   3    5.60    1.20
  -6  -5  -3   19.30    3.90
  -6  -5  -3   24.50    2.00
   6   5   3   13.90    5.70
   6   5   3   19.00    2.20
  -7  -5  -3   98.29    5.10
  -7  -5  -3   92.49    8.90
   7   5   3   98.89    5.80
   7   5   3   95.59   11.60
  -8  -5  -3   15.60    1.90
  -8  -5  -3   17.90    5.20
   8   5   3   30.20    8.00
   8   5   3   23.80    2.90
   5  -6  -3    2.40    1.90
   4  -6  -3    0.20    3.20
   4  -6  -3    3.30   13.30
   4  -6  -3   -1.40    1.30
  -4   6   3    0.30    0.90
   3  -6  -3   22.70   13.40
   3  -6  -3   34.60    3.40
   3  -6  -3   30.80    4.70
  -3   6   3   40.50    2.70
   2  -6  -3   80.39    4.80
   2  -6  -3   60.99   12.70
  -2   6   3   73.29    3.90
   1  -6  -3    0.40    1.30
   1  -6  -3   -0.10    1.30
   1  -6  -3    3.90    7.40
  -1   6   3    0.50    0.70
  -1   6   3    0.70    1.00
  -1   6   3    0.30    0.70
   0  -6  -3   29.50    8.10
   0  -6  -3   31.30    2.90
   0   6   3   29.00    2.50
   0   6   3   29.70    2.10
  -1  -6  -3  385.46   21.80
  -1  -6  -3  385.66   17.50
   1   6   3  373.96   16.90
   1   6   3  381.16   17.30
  -2  -6  -3   67.69    8.10
  -2  -6  -3   98.89    5.10
   2   6   3   82.19    4.30
   2   6   3   76.29    5.00
  -3  -6  -3  117.19    6.50
  -3  -6  -3  120.49    7.30
   3   6   3  121.49    5.90
  -4  -6  -3  509.85   24.40
  -4  -6  -3  498.05   22.40
   4   6   3  519.75   27.10
   4   6   3  531.65   22.90
  -5  -6  -3   65.79    5.90
  -5  -6  -3   65.09    3.50
   5   6   3   76.79    9.40
   5   6   3   60.89    3.80
  -6  -6  -3    9.30    3.60
  -6  -6  -3    7.90    1.20
   6   6   3    8.70    5.60
   6   6   3    8.20    1.50
  -7  -6  -3   13.40    1.60
  -7  -6  -3    9.20    4.00
   7   6   3    9.50    1.80
   7   6   3   13.00    6.30
   4  -7  -3   10.40    2.40
   4  -7  -3    6.00    3.90
   4  -7  -3   10.60   15.00
  -4   7   3    9.50    1.60
   3  -7  -3   21.40    4.40
   3  -7  -3    5.30   13.10
   3  -7  -3   32.90    3.50
  -3   7   3   32.90    2.80
   2  -7  -3   -2.30   10.70
   2  -7  -3    3.50    1.60
  -2   7   3    2.00    1.00
   1  -7  -3    0.00    1.40
   1  -7  -3    6.40    8.10
  -1   7   3    1.20    0.90
   0  -7  -3   51.99   10.80
   0  -7  -3   68.59    4.20
   0   7   3   56.29    3.20
   0   7   3   51.29    3.30
  -1  -7  -3   92.99    5.70
  -1  -7  -3   92.79   11.30
   1   7   3   95.49    5.40
   1   7   3  106.99    5.10
  -2  -7  -3    5.70    1.60
  -2  -7  -3    8.80    5.30
   2   7   3    1.50    1.60
   2   7   3    5.50    1.00
  -3  -7  -3    4.70    4.60
  -3  -7  -3   -0.40    1.30
  -3  -7  -3    1.90    2.00
   3   7   3    0.60    0.80
  -4  -7  -3   74.39    6.00
  -4  -7  -3   76.39    3.90
   4   7   3   76.49    4.30
  -5  -7  -3   38.60    2.30
  -5  -7  -3   31.60    4.40
   5   7   3   27.70    6.80
   5   7   3   30.20    2.60
  -6  -7  -3    0.00    0.70
  -6  -7  -3   -2.80    2.70
   6   7   3    8.80    5.70
   6   7   3    0.10    1.00
  -7  -7  -3   17.10    4.40
  -7  -7  -3   18.00    1.90
   7   7   3   16.00    2.30
   7   7   3   16.80    7.70
   3  -8  -3    1.00   14.30
   3  -8  -3    2.90    3.60
   3  -8  -3    3.30    1.90
  -3   8   3    3.80    1.40
   2  -8  -3   47.00   14.90
   2  -8  -3   27.80    3.10
  -2   8   3   28.40    2.60
   1  -8  -3   13.40    2.30
   1  -8  -3    3.40    9.70
  -1   8   3   10.40    1.60
   0  -8  -3   13.20    2.30
   0  -8  -3   10.60    9.10
   0   8   3   18.10    1.90
  -1  -8  -3   56.09    4.30
  -1  -8  -3   79.49   12.10
   1   8   3   72.99    3.90
  -2  -8  -3    5.30    1.60
  -2  -8  -3   -1.70    5.80
   2   8   3    3.80    1.10
  -3  -8  -3    8.20    2.50
  -3  -8  -3   10.80    5.90
  -3  -8  -3    8.90    2.00
   3   8   3   13.60    1.70
  -4  -8  -3   16.80    2.50
  -4  -8  -3   11.10    3.10
   4   8   3   14.70    1.80
  -5  -8  -3   37.90    5.00
  -5  -8  -3   35.00    2.30
   5   8   3   39.10    3.00
  -6  -8  -3   -0.20    0.70
  -6  -8  -3   -2.10    2.80
   6   8   3   -0.10    1.00
  -7  -8  -3    0.10    0.80
  -7  -8  -3   -0.50    3.50
   7   8   3    1.40    1.50
   2  -9  -3   12.10   14.20
  -2   9   3    4.40    1.40
   1  -9  -3   -0.20    1.60
   1  -9  -3    4.60   10.40
  -1   9   3   -0.70    0.90
   0  -9  -3    0.60    1.60
   0  -9  -3    4.80    9.90
   0   9   3    0.00    0.80
  -1  -9  -3   13.10    2.40
  -1  -9  -3   -2.60    8.30
  -2  -9  -3   79.49    5.40
  -2  -9  -3   91.49   13.40
   2   9   3   80.49    4.60
  -3  -9  -3   24.90    3.20
  -3  -9  -3   32.80    8.90
   3   9   3   22.40    2.20
  -4  -9  -3    1.60    1.80
  -4  -9  -3    2.20    2.60
  -4  -9  -3   -1.80    6.40
   4   9   3    6.30    1.50
  -5  -9  -3   59.49    6.30
  -5  -9  -3   58.19    4.70
   5   9   3   55.29    3.80
  -6  -9  -3   22.60    4.60
   6   9   3   19.80    2.40
   0 -10  -3    0.80   12.60
   0  10   3    1.60    1.20
  -1 -10  -3   -5.90    9.60
   1  10   3    6.20    1.50
  -2 -10  -3    7.20    9.10
  -2 -10  -3    9.50    2.40
   2  10   3    7.40    1.50
  -3 -10  -3   -1.80    7.80
  -3 -10  -3   -1.10    1.70
   3  10   3    2.10    1.20
  -4 -10  -3   13.90    2.90
  -4 -10  -3   25.30    9.40
   4  10   3   20.70    2.30
  -5 -10  -3   28.70    9.70
  -5 -10  -3   29.70    4.90
   5  10   3   28.80    2.80
  -2 -11  -3   10.20   11.70
   2  11   3   20.20    2.40
  -3 -11  -3   10.30   10.40
   3  11   3    4.20    1.50
   4   8  -4   52.99    3.30
  -4  -8   4   45.30    5.50
   3   8  -4    6.80    1.20
  -3  -8   4    6.60    8.10
   2   8  -4    0.90    0.80
  -2  -8   4   -2.40    7.60
   1   8  -4   52.39    3.00
  -1  -8   4   45.10   12.30
   0   8  -4   17.10    1.60
   0  -8   4   15.20   10.90
   5   7  -4    3.40    1.20
  -5  -7   4    4.10    3.30
   4   7  -4  115.19    5.70
  -4  -7   4  100.69    7.90
   3   7  -4   51.39    3.00
  -3  -7   4   48.60    5.00
   2   7  -4    2.30    0.80
  -2  -7   4    6.40    7.20
  -2  -7   4    2.10    1.80
   1   7  -4   43.90    2.50
  -1  -7   4   55.99   11.90
   0   7  -4  187.88    8.50
   0  -7   4  189.08   21.00
  -1   7  -4   12.00    1.30
   1  -7   4   12.10    9.80
   1  -7   4   15.40    5.10
  -2   7  -4    2.10    0.90
   2  -7   4    2.10   10.90
   2  -7   4    3.40    4.60
   6   6  -4    1.30    1.20
  -6  -6   4    2.40    3.40
   5   6  -4    5.80    1.30
  -5  -6   4    6.50    3.40
   4   6  -4   85.29    4.40
  -4  -6   4   77.09    6.60
   3   6  -4   39.70    2.40
  -3  -6   4   30.60    4.00
   2   6  -4    3.00    0.70
  -2  -6   4    3.10    1.70
  -2  -6   4    2.70    6.20
   1   6  -4   14.20    1.20
  -1  -6   4   12.40    2.20
  -1  -6   4   11.40    6.50
   0   6  -4   51.89    2.70
   0  -6   4   36.00    9.80
   0  -6   4   57.49    3.80
  -1   6  -4   31.70    2.00
   1  -6   4   40.60   11.30
  -2   6  -4    6.60    1.00
   2  -6   4    4.20    4.10
   2  -6   4    3.10    9.30
  -3   6  -4   24.60    2.00
   3  -6   4   18.90    6.10
   3  -6   4   26.00   12.20
   6   5  -4   44.10    3.30
  -6  -5   4   35.50    5.50
   5   5  -4    9.60    1.50
  -5  -5   4   10.90    3.50
   4   5  -4   12.20    1.40
  -4  -5   4   11.70    3.00
   3   5  -4  118.59    5.70
  -3  -5   4  124.69    7.60
   2   5  -4    5.30    0.80
  -2  -5   4    5.00    0.60
  -2  -5   4    7.10    1.80
  -2  -5   4    5.60    0.70
   1   5  -4   50.09    2.30
   1   5  -4   48.50    2.50
  -1  -5   4   50.19    9.20
  -1  -5   4   47.20    3.70
   0   5  -4   76.49    3.50
   0   5  -4   66.59    3.30
   0  -5   4   96.89   12.50
   0  -5   4   78.69    4.50
  -1   5  -4    2.90    0.60
   1  -5   4    4.30    7.20
   1  -5   4    4.40    1.20
  -2   5  -4    0.80    0.60
   2  -5   4    7.20    8.70
   2  -5   4   -2.40    2.90
  -3   5  -4   27.00    1.90
   3  -5   4   12.60   10.60
   3  -5   4   33.90    6.30
  -4   5  -4   28.50    2.20
   4  -5   4   29.10    6.70
   4  -5   4   20.20   12.70
   6   4  -4   18.30    2.20
  -6  -4   4   13.60    3.80
   5   4  -4    5.80    1.30
  -5  -4   4   11.40    3.30
   4   4  -4   22.10    1.90
  -4  -4   4   21.30    3.30
  -4  -4   4   19.60    1.30
   3   4  -4  258.67   10.90
   3   4  -4  235.98   11.10
  -3  -4   4  244.58   12.70
  -3  -4   4  243.98   10.70
   2   4  -4   47.80    2.50
  -2  -4   4   47.80    2.30
  -2  -4   4   46.90    2.40
  -2  -4   4   49.60    3.90
   1   4  -4   66.39    3.00
   1   4  -4   68.99    3.10
  -1  -4   4   63.89    4.40
   0   4  -4  191.28    8.90
   0   4  -4  211.08    8.80
   0  -4   4  200.28   15.20
   0  -4   4  210.68    9.90
  -1   4  -4  290.17   12.80
   1  -4   4  294.77   12.70
   1  -4   4  295.47   13.50
   1  -4   4  302.77   15.80
   1  -4   4  303.87   20.70
   1  -4   4  292.87   12.70
  -2   4  -4   15.10    1.70
  -2   4  -4   13.10    1.10
   2  -4   4   17.10    3.90
   2  -4   4   13.60    1.20
   2  -4   4   13.20    8.40
   2  -4   4   14.50    2.00
  -3   4  -4   25.00    1.70
   3  -4   4   19.90    5.00
   3  -4   4   21.40    9.60
  -4   4  -4  144.09    6.80
   4  -4   4  119.59   18.30
   4  -4   4  147.39   11.40
  -5   4  -4    5.40    1.10
   5  -4   4   -3.20    5.10
   5  -4   4   10.10   13.10
   7   3  -4    7.00    1.80
  -7  -3   4    2.90    3.90
   6   3  -4   22.30    2.40
  -6  -3   4   18.40    4.20
   5   3  -4   13.50    1.70
  -5  -3   4   16.10    1.40
  -5  -3   4   14.50    3.40
   4   3  -4   37.30    2.40
   4   3  -4   31.50    2.10
  -4  -3   4   30.80    4.00
  -4  -3   4   31.20    1.80
   3   3  -4   60.69    3.10
   3   3  -4   64.39    3.40
  -3  -3   4   65.79    3.00
  -3  -3   4   61.29    4.80
   2   3  -4   92.99    4.40
  -2  -3   4   95.59    4.20
  -2  -3   4   94.59    5.80
  -2  -3   4   93.79    4.30
   1   3  -4  157.88    6.70
   1   3  -4  151.48    6.70
  -1  -3   4  150.78    7.90
   0   3  -4  234.68   10.30
   0   3  -4  238.78   10.30
   0  -3   4  231.88   15.70
   0  -3   4  247.38   11.40
  -1   3  -4  669.73   31.70
  -1   3  -4  652.63   28.00
   1  -3   4  646.54   30.50
   1  -3   4  646.44   34.10
  -2   3  -4  130.39    6.10
  -2   3  -4  144.19    9.80
  -2   3  -4  127.29    6.50
   2  -3   4  143.99    6.20
   2  -3   4  121.79   13.80
   2  -3   4  132.89    9.00
   2  -3   4  143.39    7.30
  -3   3  -4    0.70    1.10
  -3   3  -4    0.00    0.50
  -3   3  -4    4.00    3.30
   3  -3   4   -1.40    1.40
   3  -3   4    8.80    7.90
   3  -3   4   -0.20    0.60
   3  -3   4   -2.90    2.90
  -4   3  -4   65.19    6.80
  -4   3  -4   70.59    3.60
   4  -3   4   54.89    7.20
   4  -3   4   68.99   13.90
  -5   3  -4   54.89    3.20
   5  -3   4   49.99    7.60
   5  -3   4   38.30   14.30
  -6   3  -4    0.80    0.90
   6  -3   4    1.00    5.00
   6  -3   4    6.60   12.70
   7   2  -4   10.30    2.00
  -7  -2   4   13.90    4.50
   6   2  -4  110.59    6.10
  -6  -2   4  108.19    5.40
  -6  -2   4  103.69    8.60
   5   2  -4    9.00    1.60
  -5  -2   4   12.80    1.30
  -5  -2   4    7.50    2.90
   4   2  -4   12.50    1.20
   4   2  -4    7.60    1.30
  -4  -2   4   11.00    2.60
  -4  -2   4    8.20    2.90
  -4  -2   4   11.00    1.00
   3   2  -4  348.37   15.20
   3   2  -4  327.17   15.00
  -3  -2   4  341.87   14.90
  -3  -2   4  353.06   16.60
  -3  -2   4  346.37   17.00
   2   2  -4  474.95   22.30
   2   2  -4  525.05   22.20
  -2  -2   4  503.65   22.30
  -2  -2   4  543.45   23.60
  -2  -2   4  537.25   22.20
   1   2  -4   17.90    1.00
   1   2  -4   17.00    0.90
  -1  -2   4   16.50    2.00
   0   2  -4    2.20    3.50
   0  -2   4   -1.20    3.70
   0  -2   4    3.60    1.10
  -1   2  -4  367.46   18.90
  -1   2  -4  343.17   15.60
  -1   2  -4  373.96   15.50
   1  -2   4  364.86   17.60
   1  -2   4  345.97   18.00
   1  -2   4  369.66   20.40
  -2   2  -4  234.88   10.90
  -2   2  -4  244.88   13.60
  -2   2  -4  248.28   10.60
   2  -2   4  242.88   11.80
   2  -2   4  222.68   17.00
   2  -2   4  244.48   13.20
   2  -2   4  247.68   10.70
  -3   2  -4    9.10    0.90
  -3   2  -4   11.30    3.60
  -3   2  -4    9.50    1.30
   3  -2   4    8.00    1.90
   3  -2   4    4.90    3.10
   3  -2   4    8.80    7.40
   3  -2   4    8.70    1.00
  -4   2  -4   46.70    2.50
  -4   2  -4   39.60    3.20
  -4   2  -4   43.40    5.60
   4  -2   4   23.30   10.50
   4  -2   4   42.20    2.70
   4  -2   4   35.60    5.60
  -5   2  -4   70.59    3.70
  -5   2  -4   69.39    7.00
   5  -2   4   74.39   15.30
   5  -2   4   71.19    4.30
   5  -2   4   55.89    7.50
  -6   2  -4    2.90    1.00
   6  -2   4   -0.90   11.30
   6  -2   4    1.70    4.90
   7   1  -4    2.80    1.70
  -7  -1   4    0.40    3.20
   6   1  -4   50.89    3.80
  -6  -1   4   52.69    3.20
  -6  -1   4   53.59    6.30
   5   1  -4   91.39    5.20
  -5  -1   4   82.19    6.90
  -5  -1   4   96.89    4.70
   4   1  -4   22.10    1.70
   4   1  -4   22.40    2.10
  -4  -1   4   24.60    3.40
  -4  -1   4   18.60    2.80
  -4  -1   4   22.40    1.50
   3   1  -4  163.08    7.20
  -3  -1   4  147.19    8.40
  -3  -1   4  151.98    8.10
  -3  -1   4  142.59    6.80
   2   1  -4  405.96   17.40
   2   1  -4  408.36   17.50
  -2  -1   4  396.26   17.50
  -2  -1   4  401.46   17.30
  -2  -1   4  394.36   18.60
  -2  -1   4  392.16   18.60
   1   1  -4   55.79    2.70
  -1  -1   4   58.19    2.50
  -1  -1   4   55.99    3.70
  -1  -1   4   56.99    2.70
  -1  -1   4   44.80    5.90
   0   1  -4   56.79    6.20
   0  -1   4   64.59    4.20
   0  -1   4   56.19    5.60
  -1   1  -4   44.10    2.00
  -1   1  -4   43.40    2.20
  -1   1  -4   45.40    5.50
   1  -1   4   46.00    4.30
   1  -1   4   51.79    5.00
   1  -1   4   49.80    6.20
  -2   1  -4   15.10    1.30
  -2   1  -4   23.70    4.10
  -2   1  -4   12.40    0.90
  -2   1  -4    0.60    3.90
   2  -1   4   11.30    2.10
   2  -1   4   10.80    2.80
   2  -1   4   14.00    0.90
   2  -1   4   13.40    1.00
   2  -1   4   23.50    6.00
  -3   1  -4    0.60    0.80
  -3   1  -4    4.00    3.00
  -3   1  -4    0.80    0.40
   3  -1   4   -0.20    6.40
   3  -1   4    0.30    0.60
   3  -1   4    1.80    2.80
  -4   1  -4   34.80    2.20
  -4   1  -4   36.40    4.90
  -4   1  -4   38.80    2.80
   4  -1   4   47.20   11.80
   4  -1   4   27.40    4.80
   4  -1   4   46.40    2.60
  -5   1  -4   60.79    6.60
  -5   1  -4   67.29    3.50
   5  -1   4   46.80   13.10
   5  -1   4   61.29    3.80
   5  -1   4   52.89    7.10
  -6   1  -4   -0.60    3.80
  -6   1  -4    2.60    0.90
   6  -1   4    3.50    4.30
   6  -1   4    6.10   11.40
   6  -1   4    1.90    1.20
  -7   1  -4    0.40    0.90
   7  -1   4    1.90    5.00
   7  -1   4   -8.30   12.20
   7   0  -4    0.50    1.40
  -7   0   4    2.40    1.10
  -7   0   4   -3.40    3.20
   6   0  -4   -0.40    1.10
  -6   0   4    0.50    2.90
  -6   0   4   -0.40    0.70
   5   0  -4   72.59    6.10
   5   0  -4   57.69    4.20
  -5   0   4   57.69    5.70
  -5   0   4   73.19    3.60
   4   0  -4   29.80    3.40
   4   0  -4   22.40    2.30
  -4   0   4   23.10    2.50
  -4   0   4   26.30    1.70
  -4   0   4   18.40    3.00
   3   0  -4   44.90    2.40
   3   0  -4   43.60    2.80
  -3   0   4   35.30    3.80
  -3   0   4   37.90    2.80
  -3   0   4   40.20    2.20
   2   0  -4  128.09    6.30
   2   0  -4  133.69    6.10
  -2   0   4  148.79   16.00
  -2   0   4  159.78    7.10
  -2   0   4  131.09    7.40
  -2   0   4  134.29   10.10
  -2   0   4  132.49    6.00
  -2   0   4  129.79    6.50
   1   0  -4  549.35   24.00
   1   0  -4  561.94   27.00
   1   0  -4  544.75   23.90
  -1   0   4  559.04   24.80
  -1   0   4  582.14   23.80
  -1   0   4  561.44   24.30
  -1   0   4  577.74   26.50
  -1   0   4  517.85   24.00
   0   0  -4   -0.60    2.90
   0   0  -4    2.20    0.60
   0   0   4    2.40    1.30
   0   0   4    2.20    0.30
   0   0   4    2.30    0.20
   0   0   4    2.30    2.60
  -1   0  -4  438.76   19.60
  -1   0  -4  443.96   22.00
  -1   0  -4  453.65   20.90
   1   0   4  484.55   22.00
   1   0   4  456.85   19.60
   1   0   4  448.06   21.00
   1   0   4  448.16   21.60
   1   0   4  476.25   19.50
  -2   0  -4  857.41   39.40
  -2   0  -4  876.81   37.30
  -2   0  -4  894.41   37.20
  -2   0  -4  858.61   39.70
  -2   0  -4  890.11   39.50
   2   0   4  871.81   37.20
   2   0   4  859.81   39.10
   2   0   4  845.92   40.60
   2   0   4  844.72   37.20
   2   0   4  864.61   38.40
  -3   0  -4   11.70    1.00
  -3   0  -4    1.00    4.60
  -3   0  -4   13.70    3.70
  -3   0  -4   10.30    1.30
   3   0   4   11.60    1.10
   3   0   4    9.30    6.60
   3   0   4   11.40    3.10
  -4   0  -4   28.80    1.80
  -4   0  -4   30.50    2.50
   4   0   4   18.70    9.00
   4   0   4   31.00    4.90
   4   0   4   27.90    2.10
  -5   0  -4  122.79    5.80
   5   0   4  114.09    6.10
   5   0   4  122.19   17.00
   5   0   4  125.19    9.80
  -6   0  -4    3.20    1.00
   6   0   4    4.70    5.00
   6   0   4    7.00   11.30
   6   0   4    5.60    1.40
  -7   0  -4    0.40    0.90
   7   0   4    3.00   13.00
   7   0   4    0.30    5.60
   6  -1  -4   11.80    2.00
  -6   1   4   10.60    1.40
  -6   1   4   10.20    3.70
   5  -1  -4   31.70    3.00
   5  -1  -4   27.80    4.00
  -5   1   4   32.40    4.20
  -5   1   4   29.10    2.10
   4  -1  -4    3.60   11.80
   4  -1  -4   17.00    2.70
   4  -1  -4    9.40    1.60
  -4   1   4    9.60    2.40
  -4   1   4   14.80    1.30
   3  -1  -4    1.10    0.60
   3  -1  -4   -0.40    9.60
   3  -1  -4    1.30    1.10
   3  -1  -4    4.00    1.40
  -3   1   4    2.30    0.70
  -3   1   4    5.30    1.80
   2  -1  -4    1.20    0.50
   2  -1  -4    0.70    0.70
  -2   1   4    0.50    1.50
  -2   1   4    0.50    0.40
  -2   1   4   -3.30    7.20
  -2   1   4    0.60    2.60
   1  -1  -4   73.69    3.50
   1  -1  -4   71.19    6.60
   1  -1  -4   82.29    3.90
  -1   1   4   64.49    3.80
  -1   1   4   68.29    9.70
  -1   1   4   67.29    5.80
  -1   1   4   80.09    3.50
  -1   1   4   75.39    4.60
   0  -1  -4   18.80    3.80
   0  -1  -4   19.70    1.50
   0  -1  -4   19.40    1.80
   0  -1  -4   18.60    1.10
   0   1   4   17.80    4.80
   0   1   4   20.40    1.40
   0   1   4   16.50    3.10
   0   1   4   16.90    1.90
   0   1   4   16.60    1.10
  -1  -1  -4   26.40    2.80
  -1  -1  -4   26.10    1.40
  -1  -1  -4   29.10    3.90
  -1  -1  -4   25.20    1.30
   1   1   4   24.60    1.30
   1   1   4   22.10    2.70
   1   1   4   28.00    3.00
   1   1   4   24.20    1.40
  -2  -1  -4 1499.35   64.09
  -2  -1  -4 1477.75   63.99
  -2  -1  -4 1543.55   65.49
  -2  -1  -4 1493.75   65.39
   2   1   4 1416.06   63.89
   2   1   4 1526.55   65.69
   2   1   4 1512.15   65.09
   2   1   4 1459.95   63.79
   2   1   4 1532.85   66.39
  -3  -1  -4  226.28   10.10
  -3  -1  -4  216.98   10.30
  -3  -1  -4  236.38   14.30
   3   1   4  241.98   10.30
   3   1   4  220.28   16.00
   3   1   4  228.38   12.50
  -4  -1  -4   48.40    3.20
  -4  -1  -4   60.19    2.90
  -4  -1  -4   36.60    8.90
   4   1   4   55.09    3.10
   4   1   4   51.89    6.10
   4   1   4   52.59   10.30
  -5  -1  -4  253.47   11.50
  -5  -1  -4  246.78   13.70
   5   1   4  262.37   15.70
   5   1   4  250.67   22.30
   5   1   4  260.37   11.80
  -6  -1  -4  321.57   14.90
  -6  -1  -4  346.17   17.70
   6   1   4  349.47   19.70
   6   1   4  349.37   29.10
   6   1   4  327.97   15.40
  -7  -1  -4    2.90    1.00
  -7  -1  -4    2.80    3.60
   7   1   4    2.10    1.40
   7   1   4   -1.50    5.50
   7   1   4    0.40   11.90
   6  -2  -4   -0.20    1.50
   6  -2  -4   15.40   15.20
  -6   2   4    0.40    0.90
  -6   2   4   -0.50    3.00
   5  -2  -4   28.20    3.00
   5  -2  -4   20.20   15.50
   5  -2  -4   26.70    4.00
  -5   2   4   31.60    4.20
  -5   2   4   28.80    2.20
   4  -2  -4   36.90    3.00
   4  -2  -4   30.50    3.50
   4  -2  -4   57.79   15.80
  -4   2   4   34.60    2.20
  -4   2   4   25.40    3.50
   3  -2  -4   78.09    4.80
   3  -2  -4  105.49   17.10
   3  -2  -4   92.69    5.10
  -3   2   4   85.59    7.10
  -3   2   4   91.49    4.40
  -3   2   4   93.89    5.70
   2  -2  -4 1090.09   45.20
   2  -2  -4 1049.59   53.59
   2  -2  -4 1081.69   45.40
   2  -2  -4 1059.59   45.70
  -2   2   4  967.20   45.30
  -2   2   4 1047.30   46.20
  -2   2   4 1079.29   47.10
   1  -2  -4  505.15   22.60
   1  -2  -4  397.66   20.70
   1  -2  -4  489.25   26.90
   1  -2  -4  448.66   20.50
  -1   2   4  503.45   22.20
  -1   2   4  499.45   20.90
  -1   2   4  486.75   25.80
  -1   2   4  485.15   20.50
   0  -2  -4    1.30    1.30
   0  -2  -4    0.50    0.50
   0  -2  -4    0.90    4.90
   0  -2  -4   -1.10    2.30
   0  -2  -4    1.10    0.80
   0   2   4    1.50    0.50
   0   2   4    2.20    0.90
   0   2   4    1.90    1.60
   0   2   4    3.10    3.90
  -1  -2  -4  135.29    6.30
  -1  -2  -4  144.19    6.60
  -1  -2  -4  123.99    8.30
  -1  -2  -4  137.49    7.50
   1   2   4  134.79    6.20
   1   2   4  148.29    6.10
   1   2   4  133.79    7.70
  -2  -2  -4   47.70    4.30
  -2  -2  -4   47.10    2.30
  -2  -2  -4   49.50    2.50
  -2  -2  -4   44.60    4.30
   2   2   4   47.70    2.30
   2   2   4   48.10    5.00
   2   2   4   47.70    4.00
   2   2   4   39.60    2.40
  -3  -2  -4   95.89    4.30
  -3  -2  -4   94.29    8.60
  -3  -2  -4   91.19    4.60
   3   2   4   87.59    7.00
   3   2   4  105.49   10.70
   3   2   4   88.19    4.50
  -4  -2  -4  118.39   11.80
  -4  -2  -4  120.09    7.70
  -4  -2  -4  116.39    6.30
  -4  -2  -4  125.09    5.70
   4   2   4  127.69    9.10
   4   2   4  108.39   13.50
   4   2   4  126.89    6.10
  -5  -2  -4   15.30    1.40
  -5  -2  -4   11.70    3.10
   5   2   4   12.80    1.50
   5   2   4   10.20    8.70
   5   2   4   15.40    4.50
  -6  -2  -4   39.60    5.30
  -6  -2  -4   47.90    2.70
   6   2   4   32.00    6.60
   6   2   4   38.70    2.90
   6   2   4   31.20   12.30
  -7  -2  -4    7.90    3.80
  -7  -2  -4   12.60    1.60
   7   2   4   13.40    6.60
   7   2   4   12.10    1.90
   6  -3  -4    6.60   16.20
   6  -3  -4   -0.10    1.50
  -6   3   4    0.20    1.10
  -6   3   4   -0.80    2.90
   5  -3  -4   34.50    5.60
   5  -3  -4   30.70   16.90
   5  -3  -4   27.40    3.00
  -5   3   4   26.40    2.20
  -5   3   4   31.60    4.20
   4  -3  -4  104.09    6.90
   4  -3  -4  107.39    6.00
   4  -3  -4   66.79   17.40
  -4   3   4  106.89    6.70
  -4   3   4  105.79    5.30
   3  -3  -4    1.30    1.70
   3  -3  -4    3.60   11.00
   3  -3  -4   -0.30    1.10
  -3   3   4    0.40    0.70
  -3   3   4    0.30    1.40
  -3   3   4    0.00    2.20
   2  -3  -4    1.70    1.30
   2  -3  -4    2.40    9.20
   2  -3  -4    1.20    1.10
  -2   3   4    2.80    0.80
  -2   3   4    2.20    2.10
  -2   3   4    4.20    1.70
   1  -3  -4  801.92   35.80
   1  -3  -4  819.72   35.20
   1  -3  -4  848.62   35.60
   1  -3  -4  808.42   36.70
   1  -3  -4  832.32   41.20
  -1   3   4  760.02   39.20
  -1   3   4  813.12   35.10
   0  -3  -4  306.17   13.60
   0  -3  -4  319.67   15.20
   0  -3  -4  315.57   17.80
   0  -3  -4  314.67   14.50
   0  -3  -4  299.97   13.90
   0   3   4  314.87   16.30
   0   3   4  321.27   13.50
   0   3   4  278.47   13.90
  -1  -3  -4   13.10    2.80
  -1  -3  -4    9.50    1.40
  -1  -3  -4   11.50    3.10
  -1  -3  -4   14.00    1.20
   1   3   4   10.10    1.00
   1   3   4    8.10    2.80
  -2  -3  -4  602.54   25.10
  -2  -3  -4  565.04   26.70
  -2  -3  -4  584.74   26.60
  -2  -3  -4  588.34   24.90
   2   3   4  586.54   27.10
   2   3   4  559.44   24.90
   2   3   4  555.54   25.00
   2   3   4  577.54   26.20
  -3  -3  -4  645.54   32.20
  -3  -3  -4  684.03   28.90
  -3  -3  -4  678.73   29.20
   3   3   4  679.93   29.10
   3   3   4  648.04   31.50
  -4  -3  -4    1.80    6.20
  -4  -3  -4    0.10    0.60
  -4  -3  -4   -1.20    2.10
   4   3   4   -0.70    0.70
   4   3   4    1.80    3.60
  -5  -3  -4   -1.40    2.40
  -5  -3  -4    0.20    0.60
   5   3   4   -1.00    3.70
   5   3   4    0.20    0.80
  -6  -3  -4   43.30    5.30
  -6  -3  -4   38.90    2.50
   6   3   4   39.70    7.40
   6   3   4   33.50    2.80
  -7  -3  -4    6.40    3.80
  -7  -3  -4    5.50    1.10
   7   3   4   -0.20    5.50
   7   3   4    4.60    1.60
  -8  -3  -4    0.50    0.90
  -8  -3  -4   -0.40    3.80
   8   3   4    6.50    6.10
   8   3   4    1.00    1.60
   5  -4  -4    9.90    2.20
   5  -4  -4    0.60   14.40
  -5   4   4    3.50    1.10
  -5   4   4    4.50    2.70
   4  -4  -4    9.70    2.00
   4  -4  -4   -0.20   14.20
   4  -4  -4   14.00    3.20
  -4   4   4   11.40    1.50
  -4   4   4   15.30    2.70
   3  -4  -4   16.20    2.20
   3  -4  -4   29.60   13.10
   3  -4  -4   17.50    2.80
  -3   4   4   16.80    2.30
  -3   4   4   13.10    1.50
   2  -4  -4    1.60    1.10
   2  -4  -4   -2.60    9.20
   2  -4  -4    1.40    1.50
  -2   4   4    0.40    1.20
  -2   4   4    0.30    0.60
   1  -4  -4   -0.20    0.90
   1  -4  -4    0.40    2.00
   1  -4  -4   -3.00    6.60
  -1   4   4   -2.50    5.20
  -1   4   4    0.70    1.20
  -1   4   4    0.00    0.50
   0  -4  -4  169.88   13.00
   0  -4  -4  151.58    7.90
   0  -4  -4  160.18    9.10
   0  -4  -4  158.58    9.30
   0  -4  -4  169.18    7.50
   0   4   4  167.98   11.10
  -1  -4  -4   33.00    4.90
  -1  -4  -4   38.30    2.10
  -1  -4  -4   20.30    2.20
  -1  -4  -4   26.50    3.90
   1   4   4   31.80    1.90
   1   4   4   36.80    4.60
   1   4   4   29.80    1.70
  -2  -4  -4    8.00    3.20
  -2  -4  -4    4.10    2.60
  -2  -4  -4    6.10    0.70
  -2  -4  -4    4.20    0.80
   2   4   4    8.70    1.00
   2   4   4    7.70    3.50
   2   4   4    5.90    2.00
  -3  -4  -4  121.39   11.70
  -3  -4  -4  111.99    5.10
   3   4   4  104.59    5.30
   3   4   4   97.59    8.30
  -4  -4  -4   41.80    4.60
  -4  -4  -4   38.00    2.20
  -4  -4  -4   44.50    8.80
   4   4   4   40.40    2.60
   4   4   4   43.20    6.20
  -5  -4  -4    7.50    2.70
  -5  -4  -4    2.30    0.70
   5   4   4    1.30    4.10
   5   4   4    5.50    1.20
  -6  -4  -4  147.89    7.20
  -6  -4  -4  147.19   10.10
   6   4   4  152.38    7.60
   6   4   4  147.79   12.70
  -7  -4  -4   44.60    3.00
  -7  -4  -4   47.20    6.30
   7   4   4   40.00    8.20
   7   4   4   56.89    3.90
  -8  -4  -4    0.20    0.90
  -8  -4  -4   -2.30    3.70
   8   4   4    1.40    6.60
   8   4   4   -1.30    1.40
   5  -5  -4   -0.80    1.70
   5  -5  -4    5.30   15.30
  -5   5   4    1.00    1.00
   4  -5  -4   17.30    3.70
   4  -5  -4   24.30    2.80
   4  -5  -4   23.30   16.30
  -4   5   4   16.50    1.80
  -4   5   4   18.70    2.90
   3  -5  -4   53.29    5.00
   3  -5  -4   51.59    4.00
   3  -5  -4   63.69   16.20
  -3   5   4   47.10    4.00
  -3   5   4   57.59    3.30
   2  -5  -4    2.30    9.00
   2  -5  -4    1.00    1.30
  -2   5   4    0.50    0.70
  -2   5   4    0.30    1.10
   1  -5  -4    4.80    1.40
   1  -5  -4    8.90    7.80
   1  -5  -4    2.50    1.90
  -1   5   4    3.00    1.20
  -1   5   4    2.10    0.70
   0  -5  -4  208.88   15.60
   0  -5  -4  234.98   12.10
   0  -5  -4  180.48    9.70
   0   5   4  200.08    9.30
   0   5   4  209.48   13.30
  -1  -5  -4   82.99    7.20
  -1  -5  -4   86.99    8.50
  -1  -5  -4   80.89    4.80
   1   5   4   85.59    4.20
   1   5   4   77.79    5.20
  -2  -5  -4    0.30    3.20
  -2  -5  -4    0.60    1.20
   2   5   4    2.70    3.20
   2   5   4    0.70    0.60
   2   5   4   -0.20    2.00
  -3  -5  -4  132.89    6.20
   3   5   4  134.09   10.50
   3   5   4  137.49    6.50
  -4  -5  -4   63.69    3.10
  -4  -5  -4   64.19   11.10
  -4  -5  -4   44.30    4.90
   4   5   4   54.79    7.20
   4   5   4   62.69    3.50
  -5  -5  -4    4.60    0.80
  -5  -5  -4    4.00    2.50
   5   5   4    3.50    1.10
   5   5   4    1.50    4.30
  -6  -5  -4   49.30    5.90
  -6  -5  -4   41.40    2.70
   6   5   4   39.50    7.40
   6   5   4   43.40    3.20
  -7  -5  -4  106.49    9.30
  -7  -5  -4  109.09    5.80
   7   5   4  124.49    6.40
   7   5   4  105.99   12.20
  -8  -5  -4    1.40    1.00
  -8  -5  -4    6.50    4.50
   8   5   4    1.40    1.60
   8   5   4    8.60    7.40
   4  -6  -4    4.70    3.30
   4  -6  -4    7.50    2.20
   4  -6  -4   -8.20   13.80
  -4   6   4    3.70    1.20
   3  -6  -4   10.50    2.20
   3  -6  -4    5.40   13.40
   3  -6  -4   10.70    3.10
  -3   6   4   14.20    1.80
  -3   6   4   12.00    2.00
   2  -6  -4   13.10    2.20
   2  -6  -4   14.60   11.70
  -2   6   4   12.60    1.70
   1  -6  -4  129.89    7.20
   1  -6  -4  138.19   15.60
   1  -6  -4  119.79    7.00
  -1   6   4  132.79    6.40
  -1   6   4  126.29    6.30
   0  -6  -4   88.79    5.30
   0  -6  -4   87.89   11.20
   0   6   4   89.59    5.40
   0   6   4   96.39    4.80
  -1  -6  -4   -1.40    4.80
  -1  -6  -4    1.00    1.30
   1   6   4   -1.20    1.40
   1   6   4    0.10    0.80
  -2  -6  -4   39.90    6.00
  -2  -6  -4   28.20    2.80
   2   6   4   33.90    2.30
  -3  -6  -4  320.57   14.40
   3   6   4  306.87   17.70
   3   6   4  288.67   13.70
  -4  -6  -4  250.37   13.90
  -4  -6  -4  260.97   11.80
   4   6   4  245.98   16.30
   4   6   4  284.37   12.30
  -5  -6  -4   24.90    4.30
  -5  -6  -4   21.50    1.70
   5   6   4   19.90    6.00
   5   6   4   22.10    2.20
  -6  -6  -4    0.20    3.10
  -6  -6  -4    0.80    0.70
   6   6   4    0.20    1.10
   6   6   4    0.60    5.60
  -7  -6  -4   44.90    2.80
  -7  -6  -4   40.20    5.90
   7   6   4   29.70    8.00
   7   6   4   47.30    3.60
   4  -7  -4    5.70    2.10
   4  -7  -4    6.00   14.50
  -4   7   4    2.00    1.10
   3  -7  -4   20.50    2.90
   3  -7  -4   11.90    3.70
   3  -7  -4    3.00   12.40
  -3   7   4   15.70    2.00
   2  -7  -4    4.50    1.80
   2  -7  -4   16.20   12.50
  -2   7   4    3.00    1.00
   1  -7  -4    2.90    1.60
   1  -7  -4   16.50    9.80
   1  -7  -4    7.20    2.00
  -1   7   4    2.40    1.00
  -1   7   4    3.20    1.10
   0  -7  -4  104.19    6.00
   0  -7  -4  115.59   13.70
   0   7   4   96.39    5.60
   0   7   4   99.39    5.20
  -1  -7  -4   57.49    4.30
  -1  -7  -4   74.09   10.10
   1   7   4   64.99    4.50
   1   7   4   71.99    3.80
  -2  -7  -4   17.20    6.00
  -2  -7  -4   20.90    2.60
   2   7   4   18.60    1.80
  -3  -7  -4   86.29    5.30
  -3  -7  -4   84.89    9.30
   3   7   4   85.89    4.60
  -4  -7  -4   44.30    5.00
  -4  -7  -4   49.00    2.70
   4   7   4   43.00    3.10
  -5  -7  -4    0.30    2.70
  -5  -7  -4    0.70    0.60
   5   7   4   -2.60    4.30
   5   7   4    0.70    1.10
  -6  -7  -4    5.90    3.20
  -6  -7  -4    5.70    1.00
   6   7   4    8.20    1.60
   6   7   4   11.30    6.20
  -7  -7  -4   27.70    5.10
  -7  -7  -4   21.00    2.10
   7   7   4   29.40    3.00
   7   7   4   27.00    7.90
   3  -8  -4    4.80    2.00
   3  -8  -4    0.70    3.20
   3  -8  -4   -2.60   13.80
  -3   8   4    4.50    1.30
   2  -8  -4    6.20    2.00
   2  -8  -4    2.30   11.80
  -2   8   4    7.70    1.50
   1  -8  -4   -0.70    1.40
   1  -8  -4   -6.10    9.20
  -1   8   4    0.60    1.00
   0  -8  -4    8.40    1.90
   0  -8  -4   14.20    9.30
   0   8   4    8.10    1.40
  -1  -8  -4  126.79   14.70
  -1  -8  -4  140.39    7.80
   1   8   4  143.99    7.10
  -2  -8  -4    4.90    6.00
  -2  -8  -4    1.70    1.50
   2   8   4    1.40    1.00
  -3  -8  -4   59.59    4.60
  -3  -8  -4   56.19    9.00
   3   8   4   67.59    3.80
  -4  -8  -4   87.59    5.80
  -4  -8  -4   93.69   11.00
  -4  -8  -4   91.89    7.10
   4   8   4   91.09    5.10
  -5  -8  -4   60.09    6.40
  -5  -8  -4   63.29    3.50
   5   8   4   64.29    4.00
  -6  -8  -4    5.50    1.10
  -6  -8  -4    2.90    3.40
   6   8   4   26.20    7.80
   6   8   4    6.30    1.70
  -7  -8  -4   14.80    4.40
  -7  -8  -4   11.90    1.50
   7   8   4   11.90    2.10
   7   8   4   19.00    8.00
   2  -9  -4    9.50    2.40
   2  -9  -4   -8.50   12.50
  -2   9   4    6.50    1.50
   1  -9  -4    0.30    1.70
   1  -9  -4  -11.60   10.10
  -1   9   4    1.10    1.00
   0  -9  -4   -7.30    8.90
   0  -9  -4    2.10    1.70
   0   9   4    0.70    1.10
  -1  -9  -4   -9.10    7.50
  -1  -9  -4   -0.30    1.50
   1   9   4    3.00    1.20
  -2  -9  -4    9.10    2.10
  -2  -9  -4   15.90    8.10
   2   9   4    9.50    1.60
  -3  -9  -4   15.00    7.60
  -3  -9  -4    8.90    2.40
   3   9   4   18.40    2.10
  -4  -9  -4    9.40    2.40
  -4  -9  -4    3.90    6.20
   4   9   4   10.30    1.80
  -5  -9  -4   10.40    2.60
  -5  -9  -4   16.20    4.00
   5   9   4   15.80    2.10
  -6  -9  -4   -4.80    2.80
   6   9   4    0.30    1.30
   1 -10  -4   -3.00   12.70
  -1  10   4    0.10    1.10
   0 -10  -4    0.60    2.00
   0 -10  -4   -7.40   10.50
   0  10   4    1.90    1.30
  -1 -10  -4   27.60   12.40
  -1 -10  -4   24.70    3.30
   1  10   4   30.50    2.80
  -2 -10  -4    7.50    2.40
  -2 -10  -4    7.40    9.10
   2  10   4   15.10    1.90
  -3 -10  -4   -0.50    8.00
  -3 -10  -4    2.40    2.10
   3  10   4    2.60    1.30
  -4 -10  -4   28.30    3.50
  -4 -10  -4   23.80    9.10
   4  10   4   20.90    2.50
  -5 -10  -4   24.40    3.70
  -5 -10  -4   27.00    9.30
   5  10   4   25.90    2.80
  -2 -11  -4   -0.90   10.30
   2  11   4    4.30    1.40
  -3 -11  -4    1.20    9.30
   3  11   4   -0.60    1.20
  -4 -11  -4    3.70    9.20
   4  11   4    3.10    1.40
   4   7  -5   82.09    4.40
  -4  -7   5   79.99    7.10
   3   7  -5    0.90    0.80
  -3  -7   5    0.50    2.30
   2   7  -5    1.40    0.70
  -2  -7   5   -0.40    1.90
  -2  -7   5    4.70    7.50
   1   7  -5   77.99    3.80
  -1  -7   5   64.79   13.10
   0  -7   5    2.30    8.30
  -1   7  -5    0.60    0.60
   1  -7   5   -3.40    9.90
   1  -7   5    1.50    4.50
   5   6  -5    4.80    1.20
  -5  -6   5    4.10    3.30
   4   6  -5   99.79    5.10
  -4  -6   5   96.39    7.60
   3   6  -5   77.59    4.00
  -3  -6   5   79.39    6.20
   2   6  -5   13.20    1.10
  -2  -6   5   18.00    2.90
  -2  -6   5    8.60    7.00
   1   6  -5   54.89    2.70
  -1  -6   5   50.49   10.50
  -1  -6   5   58.79    4.50
   0   6  -5  129.29    5.90
   0  -6   5  129.39   16.50
  -1   6  -5   14.90    1.20
   1  -6   5   24.40    5.40
   1  -6   5   13.80    8.60
  -2   6  -5    1.40    0.70
   2  -6   5    4.50    9.50
   2  -6   5    4.70    4.60
  -3   6  -5   23.30    1.90
   3  -6   5   15.20   12.70
   3  -6   5   22.90    6.80
   6   5  -5    3.00    1.40
  -6  -5   5   -0.60    3.00
   5   5  -5    0.20    1.00
  -5  -5   5   -1.90    2.80
   4   5  -5   35.30    2.40
  -4  -5   5   35.00    4.60
   3   5  -5    7.20    1.00
  -3  -5   5    8.80    2.60
   2   5  -5   10.40    0.90
  -2  -5   5    9.50    2.20
   1   5  -5   59.89    2.80
   1   5  -5   59.69    2.70
  -1  -5   5   58.09    4.50
  -1  -5   5   59.09   10.30
   0   5  -5  156.68    6.90
   0  -5   5  156.48    8.30
   0  -5   5  172.68   16.80
   1  -5   5    1.10    1.20
   1  -5   5    7.10    7.60
   1  -5   5    4.40    3.40
  -2   5  -5    0.50    0.50
   2  -5   5   -2.60    3.20
   2  -5   5   -0.30    8.10
  -3   5  -5   51.89    2.90
   3  -5   5   45.60   13.10
   3  -5   5   58.29    8.20
  -4   5  -5   21.50    1.80
   4  -5   5   15.20   12.70
   4  -5   5   16.30    6.30
   6   4  -5   10.50    1.90
  -6  -4   5   15.00    4.00
   5   4  -5    3.60    1.20
  -5  -4   5   -0.10    2.80
   4   4  -5   51.59    3.00
  -4  -4   5   42.70    5.00
   3   4  -5  107.49    5.30
  -3  -4   5  115.69    7.30
   2   4  -5   12.20    1.00
   2   4  -5   11.20    0.90
  -2  -4   5   13.00    2.50
   1   4  -5    1.80    0.40
   1   4  -5    1.90    0.30
  -1  -4   5    0.90    1.40
   0   4  -5   18.30    1.00
   0   4  -5   21.00    1.00
   0  -4   5   20.30    2.50
   0  -4   5   22.00    6.70
  -1   4  -5    0.80    0.70
  -1   4  -5    0.20    0.30
   1  -4   5    2.60    1.20
   1  -4   5    3.40    6.40
   1  -4   5   -0.60    2.40
  -2   4  -5    0.00    0.40
   2  -4   5    3.00    3.50
   2  -4   5   -1.00    7.20
  -3   4  -5   56.09    7.40
  -3   4  -5   48.20    2.60
   3  -4   5   30.40   11.30
   3  -4   5   42.70    6.60
  -4   4  -5   49.80    2.80
   4  -4   5   50.79    7.50
   4  -4   5   29.50   12.40
   6   3  -5    9.10    1.80
  -6  -3   5    9.20    3.70
   5   3  -5    0.50    1.10
  -5  -3   5   -3.10    2.30
   4   3  -5   42.20    2.80
  -4  -3   5   46.40    4.80
   3   3  -5  210.48    9.20
   3   3  -5  193.58    9.00
  -3  -3   5  203.38   10.90
  -3  -3   5  201.38    8.80
   2   3  -5    0.50    0.30
   2   3  -5    1.40    0.50
  -2  -3   5    1.40    1.50
   1   3  -5   10.00    0.60
   1   3  -5   10.30    0.70
  -1  -3   5    7.90    1.80
   0  -3   5  659.03   29.70
   0  -3   5  677.63   34.40
  -1   3  -5  329.87   14.30
  -1   3  -5  326.27   14.10
  -1   3  -5  336.87   18.80
   1  -3   5  320.07   16.80
   1  -3   5  318.07   20.90
  -2   3  -5    9.00    1.20
  -2   3  -5   16.70    4.90
  -2   3  -5    6.30    0.70
   2  -3   5    8.10    0.70
   2  -3   5    6.70    6.50
   2  -3   5   15.30    3.70
  -3   3  -5   44.00    2.40
  -3   3  -5   45.90    6.40
   3  -3   5   43.70    6.20
   3  -3   5   54.89   11.80
  -4   3  -5   67.79    3.60
  -4   3  -5   72.49    7.80
   4  -3   5   74.59   14.70
   4  -3   5   70.19    8.40
  -5   3  -5    3.60    0.90
   5  -3   5   -3.90   11.20
   5  -3   5    1.80    4.30
   6   2  -5   15.60    2.20
  -6  -2   5   21.00    4.60
   5   2  -5    3.40    1.30
  -5  -2   5   -0.20    2.50
  -5  -2   5    2.90    0.80
   4   2  -5    9.30    1.20
   4   2  -5    7.70    1.30
  -4  -2   5    9.50    0.90
  -4  -2   5    5.00    3.10
  -4  -2   5    4.70    2.50
   3   2  -5  107.89    5.10
   3   2  -5   97.59    4.90
  -3  -2   5  111.99    6.80
  -3  -2   5  103.59    7.30
  -3  -2   5  104.09    4.70
   2   2  -5  207.08    8.60
  -2  -2   5  187.68    8.30
  -2  -2   5  193.68   10.10
  -2  -2   5  176.58    8.50
   1   2  -5   25.50    1.20
   1   2  -5   22.80    1.30
  -1  -2   5   21.20    2.60
   0   2  -5   90.19    9.50
   0  -2   5  115.29   10.30
   0  -2   5   97.19    6.50
   0  -2   5  110.69    5.90
  -1   2  -5  451.55   23.10
  -1   2  -5  437.56   19.00
  -1   2  -5  449.36   18.90
   1  -2   5  416.76   24.00
   1  -2   5  440.96   21.30
  -2   2  -5   19.70    1.50
  -2   2  -5   17.40    4.90
  -2   2  -5   21.20    1.20
   2  -2   5   22.10    1.20
   2  -2   5   19.30    1.10
   2  -2   5   19.80    6.60
   2  -2   5   23.40    3.90
  -3   2  -5   10.50    0.90
  -3   2  -5   12.80    4.40
  -3   2  -5   10.10    1.40
   3  -2   5    5.30    3.50
   3  -2   5   10.40    1.10
   3  -2   5    8.30    7.10
  -4   2  -5  250.07   11.20
  -4   2  -5  246.48   14.90
   4  -2   5  245.18   22.50
   4  -2   5  251.27   15.30
  -5   2  -5   67.09    7.50
  -5   2  -5   64.69    3.50
   5  -2   5   39.70   14.30
   5  -2   5   64.39    8.10
  -6   2  -5   -0.40    0.80
   6  -2   5   -4.60    4.70
   6  -2   5    7.70   11.60
   6   1  -5   64.19    4.40
   5   1  -5   35.60    3.00
  -5  -1   5   24.70    4.00
  -5  -1   5   30.10    2.10
   4   1  -5    5.70    1.30
   4   1  -5    5.60    1.00
  -4  -1   5    4.70    2.00
  -4  -1   5    4.60    2.20
  -4  -1   5    6.40    0.90
   3   1  -5  188.88    8.50
   3   1  -5  176.08    8.70
  -3  -1   5  184.88    9.60
  -3  -1   5  195.98    8.30
  -3  -1   5  182.18   10.20
   2   1  -5  292.17   12.80
   2   1  -5  306.07   13.10
  -2  -1   5  296.67   14.40
  -2  -1   5  294.57   14.40
  -2  -1   5  282.37   12.70
   1   1  -5   16.50    4.70
   1   1  -5   19.80    1.10
   1   1  -5   21.40    1.30
  -1  -1   5   25.10    2.80
   0   1  -5    2.90    3.80
   0  -1   5    6.30    1.80
  -1   1  -5  121.19    5.00
  -1   1  -5  109.89    5.10
  -1   1  -5  117.89    9.10
   1  -1   5  112.39    7.20
   1  -1   5  105.59    8.90
  -2   1  -5   63.69    6.70
  -2   1  -5   69.49    3.60
  -2   1  -5   72.89    3.30
   2  -1   5   76.59    6.10
   2  -1   5   72.59    3.30
   2  -1   5  110.49   10.40
   2  -1   5   70.59    3.30
  -3   1  -5    6.20    1.10
  -3   1  -5    5.30    3.60
  -3   1  -5    5.90    0.70
   3  -1   5    4.90    6.70
   3  -1   5    7.10    0.90
   3  -1   5    2.00    3.10
  -4   1  -5    5.30    0.80
  -4   1  -5    5.00    1.30
  -4   1  -5   -0.50    3.40
   4  -1   5    5.50    3.60
   4  -1   5    5.50    1.00
   4  -1   5    8.80    8.70
  -5   1  -5   52.79    6.80
  -5   1  -5   65.09    3.40
   5  -1   5   60.39    7.70
   5  -1   5   44.50   12.50
   5  -1   5   64.59    3.90
  -6   1  -5    4.20    1.00
  -6   1  -5    0.80    4.30
   6  -1   5   -0.60    4.40
   6  -1   5    8.20   11.80
   6   0  -5   24.60    2.80
  -6   0   5   21.10    2.00
  -6   0   5   21.10    4.40
   5   0  -5   33.20    2.90
  -5   0   5   20.90    4.00
  -5   0   5   22.20    1.80
   4   0  -5   -0.10    1.00
  -4   0   5   -0.40    1.90
  -4   0   5   -0.30    1.10
  -4   0   5   -0.10    0.50
   3   0  -5   63.59    3.80
   3   0  -5   64.49    3.40
  -3   0   5   61.79    3.40
  -3   0   5   69.59    3.30
  -3   0   5   72.19    5.30
   2   0  -5  287.77   12.90
   2   0  -5  293.77   13.20
  -2   0   5  295.27   13.40
  -2   0   5  296.87   14.30
  -2   0   5  301.87   12.90
   1   0  -5   10.90    1.10
   1   0  -5    9.90    0.80
   1   0  -5    6.50    4.40
  -1   0   5   12.20    1.60
  -1   0   5   12.00    1.10
  -1   0   5    9.40    1.90
  -1   0   5   11.50    0.70
   0   0  -5    0.90    0.30
   0   0  -5    1.50    0.60
   0   0  -5   -2.70    3.50
   0   0   5    1.70    0.20
   0   0   5    1.60    0.20
   0   0   5    1.60    1.50
  -1   0  -5  518.45   22.10
  -1   0  -5  513.45   25.20
   1   0   5  520.85   24.80
   1   0   5  494.35   22.10
   1   0   5  522.15   22.00
   1   0   5  527.55   23.80
  -2   0  -5   84.69    3.90
  -2   0  -5   83.39    7.60
  -2   0  -5   77.89    3.70
   2   0   5   82.99    6.40
   2   0   5   80.99    8.30
   2   0   5   76.09    3.70
   2   0   5   82.09    3.70
  -3   0  -5   -0.20    0.70
  -3   0  -5    0.40    0.40
  -3   0  -5    1.00    3.10
  -3   0  -5    0.40    3.90
   3   0   5    5.30    5.90
   3   0   5    1.70    2.70
   3   0   5    0.50    0.50
  -4   0  -5   76.69    7.90
  -4   0  -5   96.09    4.60
  -4   0  -5   90.09    5.00
   4   0   5   90.69    8.00
   4   0   5   99.69    4.80
   4   0   5  116.79   13.90
  -5   0  -5   59.29    3.10
  -5   0  -5   54.79    6.80
   5   0   5   64.79   13.40
   5   0   5   51.19    6.90
   5   0   5   49.90    3.30
  -6   0  -5    4.00    0.90
  -6   0  -5   -4.80    3.90
   6   0   5    2.40    1.30
   6   0   5   -1.20   10.50
   6   0   5   -0.20    4.80
  -7   0  -5    1.40    1.00
   7   0   5   -2.40   12.30
   7   0   5   -0.50    4.80
   6  -1  -5    0.70    1.40
  -6   1   5   -1.00    2.90
  -6   1   5    0.70    0.90
   5  -1  -5   21.90    2.60
  -5   1   5   20.70    3.60
  -5   1   5   23.60    1.90
   4  -1  -5   21.30    2.30
  -4   1   5   17.30    1.60
  -4   1   5   16.40    3.00
   3  -1  -5    4.50    0.90
   3  -1  -5    3.90    1.20
  -3   1   5    4.90    2.00
  -3   1   5    4.60    0.70
   2  -1  -5    6.40    1.20
   2  -1  -5    8.40    0.90
  -2   1   5    8.00    2.10
  -2   1   5    8.10    0.90
   1  -1  -5  100.19    4.70
   1  -1  -5  101.39    8.30
   1  -1  -5   96.59    4.30
  -1   1   5   88.09    4.20
  -1   1   5   86.39    5.40
  -1   1   5   86.69    4.40
  -1   1   5   98.89   11.70
  -1   1   5   95.09    4.70
   0  -1  -5  156.28    7.00
   0  -1  -5  151.88   10.00
   0  -1  -5  161.78    7.20
   0   1   5  147.59    9.60
   0   1   5  154.38    7.90
   0   1   5  149.88    6.90
   0   1   5  161.48    6.80
  -1  -1  -5  208.18   12.10
  -1  -1  -5  214.88   10.60
  -1  -1  -5  220.28    9.20
  -1  -1  -5  214.08    9.30
   1   1   5  208.48    9.20
   1   1   5  207.38   10.80
   1   1   5  204.38    9.30
   1   1   5  214.78   10.80
  -2  -1  -5  266.47   11.70
  -2  -1  -5  272.87   14.70
  -2  -1  -5  271.97   11.90
   2   1   5  272.77   11.70
   2   1   5  261.17   14.60
   2   1   5  279.57   14.00
   2   1   5  263.87   11.80
  -3  -1  -5   69.89    7.00
  -3  -1  -5   63.19    3.40
  -3  -1  -5   62.49    3.10
  -3  -1  -5   66.59    7.00
   3   1   5   65.29    3.30
   3   1   5   57.09    5.90
   3   1   5   78.39    9.30
  -4  -1  -5   36.10    7.30
  -4  -1  -5   41.20    2.80
  -4  -1  -5   45.50    2.50
   4   1   5   42.70    9.60
   4   1   5   51.29    2.80
   4   1   5   34.40    5.50
  -5  -1  -5  165.88    7.60
   5   1   5  175.18   18.90
   5   1   5  159.18    7.90
   5   1   5  154.08   12.20
  -6  -1  -5   48.90    2.90
   6   1   5   48.40    3.30
   6   1   5   70.69   15.50
   6   1   5   39.30    7.00
  -7  -1  -5    3.70    1.10
   7   1   5   -3.70    5.00
   7   1   5    9.60   12.80
   6  -2  -5    6.20    2.10
  -6   2   5    4.60    1.20
  -6   2   5    0.20    3.30
   5  -2  -5   14.20   15.80
   5  -2  -5   16.10    2.40
  -5   2   5   17.60    1.70
  -5   2   5   16.00    3.40
   4  -2  -5    2.00    1.40
   4  -2  -5   -0.80   11.70
   4  -2  -5   -0.60    1.10
  -4   2   5   -1.10    2.00
  -4   2   5   -0.40    0.60
   3  -2  -5    2.30    1.20
   3  -2  -5   -2.10   10.10
  -3   2   5    0.30    0.60
  -3   2   5    0.60    1.50
   2  -2  -5  317.97   13.90
   2  -2  -5  313.27   14.30
   2  -2  -5  326.47   24.70
  -2   2   5  319.87   15.10
  -2   2   5  309.37   13.80
  -2   2   5  292.37   16.20
   1  -2  -5  412.66   18.60
   1  -2  -5  383.36   18.90
   1  -2  -5  434.56   21.40
  -1   2   5  423.96   20.80
  -1   2   5  471.25   18.60
  -1   2   5  445.36   24.50
   0  -2  -5   -0.30    3.00
   0  -2  -5    0.10    0.80
   0  -2  -5    0.10    0.50
   0  -2  -5    3.20    1.30
   0   2   5    0.80    2.70
   0   2   5    0.00    0.40
   0   2   5    1.40    1.60
   0   2   5    3.00    4.70
   0   2   5   -0.10    0.80
  -1  -2  -5   59.39    4.40
  -1  -2  -5   55.79    5.80
  -1  -2  -5   58.39    3.40
  -1  -2  -5   64.39    3.00
   1   2   5   60.39    2.80
   1   2   5   54.19    4.80
   1   2   5   60.99    3.00
  -2  -2  -5  569.34   24.80
  -2  -2  -5  611.34   25.00
  -2  -2  -5  569.04   26.50
   2   2   5  573.14   24.90
   2   2   5  555.74   25.80
   2   2   5  566.04   26.80
  -3  -2  -5   22.00    4.50
  -3  -2  -5   25.40    1.50
  -3  -2  -5   21.30    1.80
   3   2   5   22.40    5.80
   3   2   5   24.50    1.70
   3   2   5   25.30    4.30
  -4  -2  -5    4.10    5.10
  -4  -2  -5    1.70    0.90
  -4  -2  -5    4.10    0.70
   4   2   5    4.00    0.90
   4   2   5    4.80    3.70
   4   2   5    4.30    6.70
  -5  -2  -5  302.27   13.30
   5   2   5  285.37   23.10
   5   2   5  318.57   17.80
   5   2   5  281.77   13.50
  -6  -2  -5  133.29    6.80
   6   2   5  159.88    7.40
   6   2   5  130.99   11.60
   6   2   5  125.99   18.00
  -7  -2  -5    0.10    0.80
   7   2   5    0.10    1.20
   7   2   5    0.40   10.70
   7   2   5    1.00    5.90
   6  -3  -5    6.20   16.80
   6  -3  -5    3.00    2.00
  -6   3   5    4.30    1.30
  -6   3   5   -0.70    3.20
   5  -3  -5   17.30    2.60
   5  -3  -5   19.20   17.00
  -5   3   5   16.90    3.60
  -5   3   5   22.90    2.10
   4  -3  -5   66.39    4.50
   4  -3  -5   78.59   18.30
   4  -3  -5   65.99    4.70
  -4   3   5   69.39    5.50
  -4   3   5   64.29    3.70
   3  -3  -5   78.29    4.20
   3  -3  -5   87.59   15.40
   3  -3  -5   85.09    4.70
  -3   3   5   64.09    3.80
  -3   3   5   70.09    6.50
  -3   3   5   75.29    5.30
   2  -3  -5   85.29    4.10
   2  -3  -5   83.59    4.00
   2  -3  -5   77.09    4.60
   2  -3  -5   84.19    7.50
   2  -3  -5   96.19   14.30
  -2   3   5   77.89    5.20
  -2   3   5   76.59    6.40
  -2   3   5   80.89    4.10
   1  -3  -5   78.99    4.20
   1  -3  -5   82.89    4.50
   1  -3  -5   90.19    4.70
   1  -3  -5   90.59   11.60
   1  -3  -5   71.19    6.60
  -1   3   5   79.89    9.40
  -1   3   5   88.59    4.10
  -1   3   5   82.09    6.70
   0  -3  -5   38.80    7.00
   0  -3  -5   35.00    2.10
   0  -3  -5   27.20    4.10
   0  -3  -5   35.10    2.60
   0  -3  -5   30.40    3.00
   0   3   5   42.80    5.80
   0   3   5   35.10    2.00
   0   3   5   34.90    3.40
  -1  -3  -5   40.80    3.90
  -1  -3  -5   33.80    2.10
  -1  -3  -5   36.20    2.60
  -1  -3  -5   36.80    4.70
   1   3   5   28.40    3.80
   1   3   5   34.00    2.00
  -2  -3  -5  377.66   17.10
  -2  -3  -5  318.27   15.00
  -2  -3  -5  298.47   15.20
   2   3   5  379.16   17.50
   2   3   5  381.66   15.30
  -3  -3  -5  229.88   10.50
  -3  -3  -5  222.88   10.70
  -3  -3  -5  232.78   12.90
   3   3   5  257.87   10.80
   3   3   5  241.68   13.60
  -4  -3  -5   12.80    5.50
  -4  -3  -5   14.20    1.20
   4   3   5   15.00    1.50
   4   3   5   12.60    4.10
  -5  -3  -5    3.20    0.80
   5   3   5    6.60    4.70
   5   3   5    3.80    1.00
  -6  -3  -5   99.49    5.10
  -6  -3  -5   89.49    8.40
   6   3   5   98.59   10.90
   6   3   5  105.89    5.60
  -7  -3  -5    4.50    3.40
  -7  -3  -5    1.70    0.80
   7   3   5    1.60    1.20
   7   3   5    4.30    5.30
   5  -4  -5   18.90   17.40
   5  -4  -5   15.50    2.70
  -5   4   5   14.50    1.90
  -5   4   5   15.90    3.40
   4  -4  -5   27.70    3.00
   4  -4  -5   19.90   15.60
  -4   4   5   27.00    2.20
  -4   4   5   23.80    3.40
   3  -4  -5  -10.90   10.40
   3  -4  -5    2.20    1.70
   3  -4  -5    2.80    1.50
  -3   4   5    1.70    1.70
  -3   4   5    4.00    1.00
   2  -4  -5    9.60   10.00
   2  -4  -5    7.30    2.30
   2  -4  -5   11.30    1.90
   2  -4  -5    9.50    1.70
  -2   4   5    9.40    2.00
  -2   4   5    8.60    1.20
   1  -4  -5  274.17   14.10
   1  -4  -5  329.07   21.70
   1  -4  -5  320.57   15.80
   1  -4  -5  316.57   14.80
  -1   4   5  310.07   13.70
  -1   4   5  321.77   21.30
   0  -4  -5   73.19    4.40
   0  -4  -5   86.39    6.50
   0  -4  -5   82.09    5.90
   0  -4  -5   97.19   10.10
   0  -4  -5   69.29    4.00
   0   4   5   80.19    7.80
   0   4   5   87.59    4.00
  -1  -4  -5   20.20    2.10
  -1  -4  -5   18.70    3.20
  -1  -4  -5   19.30    4.60
  -1  -4  -5   19.00    1.50
   1   4   5   16.60    1.40
   1   4   5   20.20    3.70
  -2  -4  -5  168.58    7.90
  -2  -4  -5  171.78   10.90
  -2  -4  -5  175.98    8.40
  -2  -4  -5  173.98    8.80
   2   4   5  163.38   10.60
   2   4   5  167.88    7.90
  -3  -4  -5   73.19    3.60
  -3  -4  -5   77.39    7.20
   3   4   5   72.89    3.80
   3   4   5   68.19    6.90
  -4  -4  -5   14.80    5.80
  -4  -4  -5    9.80    1.10
   4   4   5    8.70    4.20
   4   4   5   11.70    1.40
  -5  -4  -5    5.10    3.00
  -5  -4  -5    3.80    0.90
   5   4   5    2.90    1.10
   5   4   5    4.90    4.60
  -6  -4  -5   17.30    1.70
  -6  -4  -5   10.60    3.50
   6   4   5   14.60    5.60
   6   4   5   13.70    1.90
  -7  -4  -5   11.40    1.50
  -7  -4  -5   12.80    4.30
   7   4   5    6.90    6.20
   7   4   5   13.90    2.00
   5  -5  -5   21.20   17.90
   4  -5  -5    6.10    1.90
   4  -5  -5   20.10   16.60
  -4   5   5    4.10    1.20
  -4   5   5    5.50    2.30
   3  -5  -5    0.30    2.00
   3  -5  -5    1.30    1.50
   3  -5  -5   -4.60   11.90
  -3   5   5    0.80    0.90
  -3   5   5    1.40    1.60
   2  -5  -5    2.80   10.40
   2  -5  -5    1.40    1.40
  -2   5   5    1.10    0.70
  -2   5   5    0.70    1.40
   1  -5  -5   25.50    9.80
   1  -5  -5   28.10    2.70
   1  -5  -5   24.20    3.60
   1  -5  -5   28.20    4.10
  -1   5   5   23.20    2.60
  -1   5   5   28.10    2.00
   0  -5  -5   14.50    6.70
   0  -5  -5   13.60    3.20
   0  -5  -5   13.90    2.00
   0  -5  -5   10.40    3.20
   0   5   5   12.10    1.30
   0   5   5   14.40    4.70
  -1  -5  -5   17.00    2.10
  -1  -5  -5   19.40    5.70
  -1  -5  -5   20.70    3.70
   1   5   5   22.80    1.70
  -2  -5  -5   36.40    5.00
  -2  -5  -5   48.40    3.50
   2   5   5   41.40    5.70
   2   5   5   45.80    2.70
  -3  -5  -5  314.07   14.40
   3   5   5  342.87   14.70
   3   5   5  317.67   18.20
  -4  -5  -5   12.10    6.90
  -4  -5  -5   15.60    1.40
   4   5   5   15.00    1.70
   4   5   5   12.40    4.80
  -5  -5  -5   14.80    3.30
   5   5   5   10.80    5.30
   5   5   5   10.60    1.50
  -6  -5  -5  150.48   10.60
  -6  -5  -5  164.08    7.70
   6   5   5  153.38   13.10
   6   5   5  168.08    8.20
  -7  -5  -5   28.10    2.20
  -7  -5  -5   19.70    4.60
   7   5   5   21.90    2.50
   7   5   5   30.90    8.10
   4  -6  -5    7.00    2.10
   4  -6  -5   13.10   16.70
  -4   6   5    6.40    1.40
   3  -6  -5   28.50   14.90
   3  -6  -5   23.70    2.80
   3  -6  -5   16.20    3.30
  -3   6   5   17.40    2.70
  -3   6   5   23.90    2.20
   2  -6  -5   21.20    2.60
   2  -6  -5   37.00   12.40
  -2   6   5   18.80    1.80
  -2   6   5   20.70    2.50
   1  -6  -5   24.30    3.50
   1  -6  -5   26.40   10.50
   1  -6  -5   28.10    2.90
  -1   6   5   20.60    1.90
  -1   6   5   19.00    2.20
   0  -6  -5   60.89    5.40
   0  -6  -5   66.29    4.20
   0  -6  -5   63.99   10.10
   0   6   5   56.99    3.50
  -1  -6  -5   65.49    8.70
  -1  -6  -5   72.39    4.40
   1   6   5   65.29    3.70
  -2  -6  -5   -0.20    1.10
  -2  -6  -5   -3.90    3.70
   2   6   5    0.30    0.70
  -3  -6  -5    8.10    3.70
  -3  -6  -5    5.40    1.70
   3   6   5    6.30    1.10
   3   6   5   10.00    4.80
  -4  -6  -5   58.49    3.20
   4   6   5   63.49    3.60
   4   6   5   55.79    7.80
  -5  -6  -5   12.60    3.40
  -5  -6  -5   15.60    1.50
   5   6   5   22.10    6.10
   5   6   5   11.10    1.60
  -6  -6  -5   40.00    2.60
  -6  -6  -5   48.10    6.10
   6   6   5   41.80    3.10
   6   6   5   41.90    8.00
  -7  -6  -5   50.89    3.30
  -7  -6  -5   55.79    6.80
   7   6   5   58.39   10.20
   7   6   5   53.19    3.80
   4  -7  -5    4.60    2.30
   4  -7  -5   -3.60   15.90
  -4   7   5    4.50    1.40
   3  -7  -5   11.10    2.30
   3  -7  -5   12.70    3.50
   3  -7  -5   12.60   14.00
  -3   7   5   19.00    2.10
   2  -7  -5   -0.20    1.50
   2  -7  -5   -0.80   11.70
  -2   7   5    0.20    1.40
  -2   7   5    0.40    1.00
   1  -7  -5   13.10   10.20
   1  -7  -5    8.60    2.00
   1  -7  -5    7.70    2.60
  -1   7   5    9.20    1.40
  -1   7   5    6.40    1.50
   0  -7  -5  110.49   13.90
   0  -7  -5  135.39    7.10
   0  -7  -5  124.79    8.10
   0   7   5  119.19    7.20
   0   7   5  126.49    6.40
  -1  -7  -5   49.40    3.90
  -1  -7  -5   42.70    8.70
   1   7   5   50.49    3.10
  -2  -7  -5   22.80    6.10
  -2  -7  -5   25.90    2.80
   2   7   5   29.70    2.30
  -3  -7  -5  278.37   16.60
  -3  -7  -5  305.97   13.60
   3   7   5  252.27   12.60
   4   7   5   97.59   10.40
   4   7   5   97.49    5.20
  -5  -7  -5   15.80    3.90
  -5  -7  -5   17.40    1.60
   5   7   5   17.50    2.10
   5   7   5   16.10    6.00
  -6  -7  -5    0.90    0.80
  -6  -7  -5   -2.50    3.00
   6   7   5    1.30    6.00
   6   7   5    1.00    1.30
  -7  -7  -5   39.70    6.40
  -7  -7  -5   43.90    2.90
   7   7   5   43.60    9.20
   7   7   5   44.40    3.60
   3  -8  -5    0.70    1.70
   3  -8  -5    3.10   13.70
  -3   8   5    1.50    1.20
   2  -8  -5    0.90    1.60
   2  -8  -5    7.40   12.60
  -2   8   5    0.40    1.10
   1  -8  -5   -3.70   10.30
   1  -8  -5    3.80    2.00
  -1   8   5    4.70    1.20
   0  -8  -5   11.30    9.10
   0  -8  -5   18.10    3.50
   0  -8  -5   12.10    2.30
   0   8   5   13.20    1.70
  -1  -8  -5   17.40    8.40
  -1  -8  -5    6.10    1.80
   1   8   5    4.90    1.30
  -2  -8  -5    2.60    6.10
  -2  -8  -5    2.00    1.70
   2   8   5    3.50    1.20
  -3  -8  -5   13.40    5.80
  -3  -8  -5   11.90    2.40
   3   8   5   14.00    1.80
  -4  -8  -5   32.70    6.90
  -4  -8  -5   25.10    3.40
   4   8   5   34.20    2.80
  -5  -8  -5   13.20    1.40
   5   8   5   14.40    2.00
   5   8   5    0.60    5.20
  -6  -8  -5    6.60    3.70
  -6  -8  -5    5.20    1.20
   6   8   5   10.10    6.70
   6   8   5    5.70    1.70
  -7  -8  -5   32.80    5.80
  -7  -8  -5   29.90    2.40
   7   8   5   25.30    3.00
   7   8   5   28.20    8.50
   2  -9  -5    3.60    2.10
   2  -9  -5   -2.10   14.00
  -2   9   5    2.50    1.40
   1  -9  -5   -5.70   11.40
   1  -9  -5    0.30    1.90
  -1   9   5    0.80    1.00
   0  -9  -5   13.60   10.50
   0  -9  -5   17.60    2.90
   0   9   5   13.70    1.90
  -1  -9  -5    4.10    8.90
  -1  -9  -5    5.30    1.90
   1   9   5    6.50    1.40
  -2  -9  -5    9.80    8.00
  -2  -9  -5   10.20    2.40
   2   9   5    4.90    1.40
  -3  -9  -5   -5.40    6.10
  -3  -9  -5   -0.70    1.50
   3   9   5    0.10    0.90
  -4  -9  -5   20.90    7.30
  -4  -9  -5   27.60    3.50
   4   9   5   27.30    2.70
  -5  -9  -5    0.50    5.80
  -5  -9  -5    6.00    2.50
   5   9   5    5.60    1.50
  -6  -9  -5    0.70    2.10
  -6  -9  -5    1.80    3.30
   6   9   5    1.00    1.30
   0 -10  -5    0.10   11.30
   0 -10  -5    2.50    2.20
   0  10   5    1.10    1.20
  -1 -10  -5   18.00    3.10
  -1 -10  -5   24.10   11.90
   1  10   5   24.90    2.60
  -2 -10  -5   13.30    2.80
  -2 -10  -5   20.30   10.10
   2  10   5   19.00    2.20
  -3 -10  -5   -0.30    1.70
  -3 -10  -5   -2.00    7.40
   3  10   5    0.90    1.20
  -4 -10  -5   21.00    3.30
  -4 -10  -5   11.60    8.20
   4  10   5   23.60    2.60
  -5 -10  -5   21.60    3.40
  -5 -10  -5   18.40    8.00
   5  10   5   14.60    2.10
  -2 -11  -5    3.80   10.70
  -2 -11  -5    6.80    2.50
   2  11   5    9.30    1.90
  -3 -11  -5    0.70    2.20
  -3 -11  -5   -2.90    9.40
   3  11   5    3.90    1.40
  -4 -11  -5    0.40    2.30
  -4 -11  -5    1.90    9.00
   4  11   5    4.00    1.60
  -2  -7   6    8.80    7.80
  -1  -7   6   38.00   11.40
   0  -7   6   -8.70    7.90
   4   6  -6   62.59    3.50
  -4  -6   6   60.79    6.50
   3   6  -6    1.10    0.70
  -3  -6   6   -0.80    2.20
   2   6  -6   15.60    1.20
  -2  -6   6    9.70    2.70
  -2  -6   6    5.20    7.20
  -1  -6   6  212.38   11.10
  -1  -6   6  190.58   20.10
   0  -6   6   14.80    9.50
   0  -6   6   32.30    5.70
   1  -6   6   -1.40    3.60
   1  -6   6   -3.20    8.50
  -2   6  -6   39.30    2.20
   2  -6   6   38.50    7.20
   2  -6   6   33.40   13.00
   5   5  -6    8.30    1.50
  -5  -5   6   11.70    3.80
   4   5  -6   46.20    2.90
  -4  -5   6   50.19    5.60
   3   5  -6   27.00    1.80
  -3  -5   6   25.30    3.90
   2   5  -6    0.60    0.40
  -2  -5   6    1.40    1.90
  -1  -5   6   34.20    3.70
  -1  -5   6   26.60    8.10
   0  -5   6  129.29    9.50
   0  -5   6  116.49   14.40
   0  -5   6  134.69    7.50
  -1   5  -6    7.70    0.60
   1  -5   6    4.20    3.90
   1  -5   6    3.50    7.80
  -2   5  -6    4.50    0.70
   2  -5   6   -0.90    8.70
   2  -5   6    8.40    4.80
  -3   5  -6   19.30    1.50
   3  -5   6   19.50   12.00
   3  -5   6   21.80    6.50
   5   4  -6    1.30    1.10
  -5  -4   6    0.80    2.90
   4   4  -6   49.30    3.00
  -4  -4   6   54.49    5.60
   3   4  -6   16.30    1.40
  -3  -4   6   16.50    3.20
   2   4  -6    8.40    0.80
  -2  -4   6   10.10    2.40
  -1  -4   6   19.40    6.50
  -1  -4   6   36.70    3.60
   0  -4   6    5.90    1.80
   0  -4   6   10.50    6.40
   0  -4   6    2.80    2.90
  -1   4  -6    0.20    0.30
   1  -4   6    5.10    6.60
   1  -4   6   -0.10    3.00
   1  -4   6    0.40    1.30
  -2   4  -6    4.80    0.60
   2  -4   6    4.30    3.60
   2  -4   6    6.00    1.70
   2  -4   6    1.30    7.70
  -3   4  -6   53.29    2.80
  -3   4  -6   67.09    8.90
   3  -4   6   54.69    7.50
   3  -4   6   33.80   11.70
  -4   4  -6   35.40    2.20
   4  -4   6   21.60    6.30
   4  -4   6   40.60   14.10
   6   3  -6   18.10    2.30
  -6  -3   6   13.00    4.00
   5   3  -6    5.60    1.40
  -5  -3   6    5.10    2.90
   4   3  -6   51.99    3.20
  -4  -3   6   58.19    5.90
   3   3  -6   50.29    2.80
  -3  -3   6   46.30    4.80
   2   3  -6   13.10    0.90
   2   3  -6   14.30    1.10
  -2  -3   6   15.20    2.70
  -1  -3   6   33.30    3.40
   0  -3   6  198.08   10.10
   0  -3   6  198.98   14.90
   0  -3   6  190.58   11.20
  -1   3  -6    0.40    0.50
  -1   3  -6   -2.00    4.50
   1  -3   6    1.50    2.70
   1  -3   6   -1.70    5.10
  -2   3  -6    2.20    5.10
  -2   3  -6    8.20    0.70
   2  -3   6   11.30    3.70
   2  -3   6   18.30    7.80
  -3   3  -6  150.78    6.90
  -3   3  -6  159.98   12.50
   3  -3   6  153.58   17.80
   3  -3   6  157.38   11.60
  -4   3  -6   25.60    1.80
  -4   3  -6   28.00    6.40
   4  -3   6   33.00   12.30
   4  -3   6   35.90    6.50
  -5   3  -6   -0.40    0.70
   5  -3   6  -11.30   11.20
   5  -3   6   -7.20    4.10
   6   2  -6   12.20    2.10
  -6  -2   6   14.30    4.10
   5   2  -6    0.30    1.10
  -5  -2   6    4.10    2.80
   4   2  -6    6.90    1.30
  -4  -2   6    9.20    2.70
   3   2  -6  128.09    6.40
   3   2  -6  132.39    6.20
  -3  -2   6  135.39    8.20
  -3  -2   6  150.38    8.80
  -3  -2   6  133.09    6.00
   2   2  -6   94.39    4.50
  -2  -2   6   94.99    6.30
   1   2  -6   34.60    1.60
   1   2  -6   34.90    1.70
  -1  -2   6   31.50    3.50
   0   2  -6  479.25   26.80
   0  -2   6  497.15   23.90
   0  -2   6  536.95   23.40
   0  -2   6  506.75   26.90
  -1   2  -6  346.17   15.20
  -1   2  -6  346.97   20.10
  -1   2  -6  354.76   15.10
   1  -2   6  364.06   18.00
   1  -2   6  350.76   20.80
  -2   2  -6   10.20    0.80
  -2   2  -6    8.70    1.00
  -2   2  -6   12.30    5.00
   2  -2   6   14.80    6.60
   2  -2   6    5.70    3.10
  -3   2  -6   16.50    5.30
  -3   2  -6   15.60    1.20
   3  -2   6   14.30    8.20
   3  -2   6   16.30    4.30
  -4   2  -6  136.49    6.40
  -4   2  -6  136.99   11.60
   4  -2   6  148.19   18.10
   4  -2   6  142.89   11.00
  -5   2  -6   11.20    5.30
  -5   2  -6   10.80    1.30
   5  -2   6    5.00    4.40
   5  -2   6   11.10   11.30
   6   1  -6    3.40    1.60
  -6  -1   6    0.10    3.20
   5   1  -6    0.70    1.20
  -5  -1   6   -0.50    2.40
   4   1  -6   53.39    3.40
  -4  -1   6   45.10    5.00
  -4  -1   6   58.09    2.90
   3   1  -6  162.88    7.60
   3   1  -6  165.18    7.90
  -3  -1   6  163.18    9.60
  -3  -1   6  166.28    8.70
  -3  -1   6  168.68    7.40
   2   1  -6    4.90    0.70
   2   1  -6    4.80    0.90
  -2  -1   6    6.40    0.50
  -2  -1   6    7.90    2.30
   1   1  -6    0.80    0.50
   1   1  -6    0.40    0.30
   1   1  -6   -4.60    4.00
  -1  -1   6    0.40    1.30
  -1  -1   6    3.00    1.50
   0   1  -6  191.08    8.40
   0   1  -6  196.58    8.30
   0   1  -6  191.08   13.50
   0  -1   6  192.98   10.30
  -1   1  -6  332.87   14.70
  -1   1  -6  359.36   14.60
  -1   1  -6  313.07   18.70
   1  -1   6  345.07   19.10
   1  -1   6  334.87   17.00
  -2   1  -6   25.70    5.50
  -2   1  -6   24.40    1.30
   2  -1   6   24.40    1.20
   2  -1   6   19.40    6.00
   2  -1   6   21.10    3.80
   2  -1   6   24.50    1.20
  -3   1  -6   22.90    1.90
  -3   1  -6   19.20    1.30
  -3   1  -6   23.50    5.50
   3  -1   6   23.00    1.40
   3  -1   6   21.30    4.40
   3  -1   6   26.10    7.80
  -4   1  -6  132.69    6.30
  -4   1  -6  137.49   10.80
   4  -1   6  144.19   10.50
   4  -1   6  135.09   16.20
  -5   1  -6   24.40    1.80
  -5   1  -6   15.00    5.30
   5  -1   6   26.70   11.50
   5  -1   6   26.10    6.40
  -6   1  -6   15.80    9.90
  -6   1  -6   -0.80    0.70
   6  -1   6   -1.00    5.20
   6  -1   6    2.60   11.40
   6   0  -6   39.20    3.60
  -6   0   6   24.20    4.70
   5   0  -6   20.60    2.50
  -5   0   6   20.70    1.80
  -5   0   6   15.80    3.80
   4   0  -6    5.80    1.40
  -4   0   6    4.70    0.80
  -4   0   6    7.30    2.50
   3   0  -6   75.29    3.90
   3   0  -6   73.79    4.20
  -3   0   6   78.59    3.70
  -3   0   6   75.29    5.60
   2   0  -6  137.09    6.50
   2   0  -6  140.59    6.80
  -2   0   6  145.89    6.40
  -2   0   6  137.59    7.00
  -2   0   6  149.09    8.20
  -2   0   6  142.39    6.70
   1   0  -6   19.30    1.50
   1   0  -6   25.40    5.70
   1   0  -6   20.10    1.20
  -1   0   6   18.20    1.00
  -1   0   6   17.60    2.60
  -1   0   6   19.00    2.20
  -1   0   6   19.50    1.50
   0   0  -6   19.90    1.20
   0   0  -6   20.00    1.50
   0   0  -6   22.70    5.30
   0   0   6   20.70    2.70
  -1   0  -6   -0.20    0.30
  -1   0  -6    1.10    3.80
  -1   0  -6    1.00    0.70
   1   0   6    0.10    1.70
   1   0   6    0.40    3.20
  -2   0  -6   42.30    2.10
  -2   0  -6   47.10    6.60
  -2   0  -6   40.70    2.30
   2   0   6   44.00    6.80
   2   0   6   46.90    5.20
   2   0   6   42.50    2.00
   2   0   6   41.40    2.10
  -3   0  -6    2.10    0.80
  -3   0  -6    3.50    4.00
  -3   0  -6    2.50    4.00
  -3   0  -6    3.20    0.50
   3   0   6    2.90    0.60
   3   0   6    5.10    5.70
   3   0   6    1.20    3.00
  -4   0  -6   40.50    6.20
  -4   0  -6   31.40    2.60
  -4   0  -6   39.00    2.20
   4   0   6   39.60    6.00
   4   0   6   36.80    2.30
   4   0   6   49.80   10.50
  -5   0  -6   72.69    7.90
  -5   0  -6   42.80    2.60
   5   0   6   46.30   12.10
   5   0   6   52.99    7.50
  -6   0  -6   -2.40    4.70
  -6   0  -6    0.50    0.70
   6   0   6   -1.70    5.10
   6   0   6  -12.10    9.60
   6  -1  -6   14.00    2.40
  -6   1   6    7.90    3.80
   5  -1  -6   10.70    2.00
  -5   1   6    9.00    3.40
  -5   1   6   16.10    1.60
   4  -1  -6    0.70    1.20
  -4   1   6    3.50    2.40
  -4   1   6    1.40    0.70
   3  -1  -6   40.30    2.90
   3  -1  -6   40.50    2.40
  -3   1   6   38.00    2.30
  -3   1   6   34.60    4.10
   2  -1  -6  203.38    8.90
   2  -1  -6  189.68    9.20
  -2   1   6  199.88   10.40
  -2   1   6  192.88    8.80
   1  -1  -6   -0.80    3.60
   1  -1  -6    1.10    0.50
   1  -1  -6    0.70    0.90
  -1   1   6    0.80    1.00
  -1   1   6    0.10    1.50
  -1   1   6    0.60    0.40
  -1   1   6   -8.20    6.20
   0  -1  -6  113.49    5.20
   0  -1  -6  101.39    4.90
   0  -1  -6  110.09    9.10
   0   1   6  108.09    4.80
   0   1   6  109.49    6.10
   0   1   6  104.39    4.70
  -1  -1  -6  515.15   26.90
  -1  -1  -6  554.14   25.00
  -1  -1  -6  562.44   23.90
  -1  -1  -6  554.24   23.70
   1   1   6  544.75   23.50
   1   1   6  551.94   25.30
   1   1   6  541.25   23.50
   1   1   6  542.95   25.50
  -2  -1  -6   30.00    1.90
  -2  -1  -6   32.20    1.70
  -2  -1  -6   36.10    5.60
   2   1   6   28.50    3.90
   2   1   6   31.10    5.00
   2   1   6   30.10    1.70
  -3  -1  -6    0.70    0.40
  -3  -1  -6    0.00    3.00
  -3  -1  -6   -0.40    0.70
  -3  -1  -6    4.00    3.50
   3   1   6    1.00    0.60
   3   1   6    3.60    5.40
   3   1   6    4.20    2.90
  -4  -1  -6   63.49    7.40
  -4  -1  -6   47.90    2.70
  -4  -1  -6   52.59    3.20
  -4  -1  -6   42.40    7.20
   4   1   6   53.99    6.60
   4   1   6   50.89    2.90
   4   1   6   53.29   10.00
  -5  -1  -6   27.60    1.90
  -5  -1  -6   21.00    5.40
   5   1   6   28.70   10.40
   5   1   6   25.00    6.00
   5   1   6   26.70    2.20
  -6  -1  -6    0.10    0.70
  -6  -1  -6    1.10    4.90
   6   1   6    1.60    4.40
   6   1   6   -5.30    9.50
  -7  -1  -6   -2.80    5.70
  -7  -1  -6    1.60    1.00
   7   1   6    9.60   12.30
   7   1   6    0.30    5.40
   6  -2  -6   -0.80    1.60
  -6   2   6    0.40    3.20
  -6   2   6    0.70    1.00
   5  -2  -6    7.10    1.90
  -5   2   6    6.30    2.90
  -5   2   6   10.10    1.40
   4  -2  -6    2.20    1.30
  -4   2   6   -0.20    2.10
  -4   2   6    2.20    0.80
   3  -2  -6    4.70    1.30
  -3   2   6    2.90    1.90
  -3   2   6    3.40    0.80
   2  -2  -6   24.00    1.80
   2  -2  -6   30.90    5.70
   2  -2  -6   23.90    2.30
  -2   2   6   31.60    3.40
  -2   2   6   26.70    1.70
   1  -2  -6  104.09    5.30
   1  -2  -6   92.09    4.80
   1  -2  -6  107.19    9.30
  -1   2   6   98.09   11.20
  -1   2   6  104.89    4.80
   0  -2  -6   17.90    1.40
   0  -2  -6   17.60    4.50
   0  -2  -6   21.80    2.20
   0  -2  -6   17.30    1.70
   0   2   6   20.40    2.50
   0   2   6   19.90    5.40
   0   2   6   17.00    1.20
  -1  -2  -6  488.95   23.90
  -1  -2  -6  474.95   21.90
  -1  -2  -6  455.75   21.00
  -1  -2  -6  432.36   20.60
   1   2   6  504.85   20.60
   1   2   6  480.55   22.00
   1   2   6  491.45   21.20
   1   2   6  478.75   22.10
  -2  -2  -6  276.07   13.30
  -2  -2  -6  308.57   16.60
  -2  -2  -6  306.17   13.10
   2   2   6  313.87   13.30
   2   2   6  304.97   15.50
  -3  -2  -6   15.10    1.40
  -3  -2  -6   15.50    3.00
  -3  -2  -6   10.40    1.00
  -3  -2  -6    8.70    4.20
   3   2   6   14.30    1.30
   3   2   6   12.40    5.00
   3   2   6   12.30    3.50
  -4  -2  -6  162.48    7.70
  -4  -2  -6  150.28   11.30
  -4  -2  -6  158.78    7.30
   4   2   6  158.38   14.40
   4   2   6  162.38   11.30
   4   2   6  156.58    7.50
  -5  -2  -6  429.06   19.80
   5   2   6  464.65   20.10
   5   2   6  460.85   29.20
   5   2   6  457.35   24.10
  -6  -2  -6   14.10    1.50
   6   2   6   15.70    1.90
   6   2   6   26.80    6.50
   6   2   6   12.10   10.40
  -7  -2  -6    0.30    0.70
   7   2   6   -0.60   11.30
   7   2   6   -2.50    5.60
   5  -3  -6   11.10    2.30
   5  -3  -6    5.00   15.70
  -5   3   6   16.50    1.80
  -5   3   6   11.00    3.40
   4  -3  -6   19.40   13.90
   4  -3  -6   22.00    2.70
  -4   3   6   21.40    1.90
  -4   3   6   23.60    3.70
   3  -3  -6   83.09   16.60
   3  -3  -6   97.49    5.40
  -3   3   6   93.89    4.80
  -3   3   6   92.69    6.40
   2  -3  -6  142.19   10.20
   2  -3  -6  116.29    6.60
   2  -3  -6  117.99   16.00
  -2   3   6  134.99    6.10
  -2   3   6  129.09    7.50
   1  -3  -6   43.50    9.60
   1  -3  -6   26.70    4.90
   1  -3  -6   25.70    2.40
   1  -3  -6   30.20    2.00
  -1   3   6   30.20    7.40
   0  -3  -6    4.20    3.20
   0  -3  -6    2.90    1.10
   0  -3  -6    3.60    0.80
   0  -3  -6    4.20    1.70
   0   3   6    0.70    4.00
   0   3   6    3.50    0.70
   0   3   6    2.50    1.80
  -1  -3  -6    0.60    2.20
  -1  -3  -6   -0.30    0.60
  -1  -3  -6    1.50    1.00
  -1  -3  -6    0.50    3.20
   1   3   6    0.90    0.50
   1   3   6    1.40    2.40
  -2  -3  -6  237.68   13.10
  -2  -3  -6  208.08    9.90
  -2  -3  -6  221.98    9.70
   2   3   6  219.98    9.90
   2   3   6  224.18   12.30
  -3  -3  -6  230.48   10.20
  -3  -3  -6  213.98    9.90
   3   3   6  232.08   13.10
   3   3   6  216.68   10.10
  -4  -3  -6    2.80    0.60
  -4  -3  -6    0.60    4.00
   4   3   6    2.90    0.90
   4   3   6    9.40    4.30
  -5  -3  -6   34.90    2.10
  -5  -3  -6   29.50    7.80
   5   3   6   30.10    2.40
   5   3   6   37.20    6.80
  -6  -3  -6   96.99    4.80
   6   3   6   97.89   10.60
   6   3   6   85.89    5.10
  -7  -3  -6   -0.10    0.80
   7   3   6   -0.10    1.20
   7   3   6   -3.80    5.70
   5  -4  -6   14.60    2.60
   5  -4  -6   19.80   17.60
  -5   4   6   13.60    1.80
  -5   4   6   16.80    3.90
   4  -4  -6    6.90   15.10
   4  -4  -6    3.40    1.60
  -4   4   6    3.80    1.10
  -4   4   6    2.50    2.30
   3  -4  -6   18.20   13.40
   3  -4  -6    0.40    1.40
  -3   4   6    2.50    2.00
  -3   4   6    2.10    0.90
   2  -4  -6  112.69    8.90
   2  -4  -6  131.99    6.40
   2  -4  -6  104.59    5.30
   2  -4  -6  102.19    5.50
   2  -4  -6  120.09   17.20
  -2   4   6  118.59    5.60
  -2   4   6  108.19    6.70
   1  -4  -6   84.99    5.20
   1  -4  -6  107.29    7.90
   1  -4  -6  110.89   13.60
   1  -4  -6   91.29    5.30
  -1   4   6   97.09    4.70
   0  -4  -6    6.60    2.10
   0  -4  -6    7.40    1.10
   0  -4  -6   20.10    6.60
   0  -4  -6    6.80    1.60
   0  -4  -6    5.40    3.10
   0   4   6    2.90    4.10
   0   4   6    7.70    1.00
  -1  -4  -6  193.28   10.20
  -1  -4  -6  192.18    9.10
  -1  -4  -6  179.48   11.40
  -1  -4  -6  188.18   11.40
  -1  -4  -6  192.58    8.60
   1   4   6  179.98    8.50
   1   4   6  182.18    9.30
   1   4   6  179.08   10.70
  -2  -4  -6  258.67   12.30
  -2  -4  -6  272.87   12.90
   2   4   6  260.67   14.90
   2   4   6  297.27   12.30
  -3  -4  -6    3.80    1.20
  -3  -4  -6    1.80    0.60
   3   4   6    5.70    1.00
   3   4   6    6.50    3.60
  -4  -4  -6    0.70    0.60
  -4  -4  -6   -1.80    4.00
   4   4   6   -2.70    3.90
   4   4   6   -0.10    0.70
  -5  -4  -6    8.80    6.80
  -5  -4  -6   12.70    1.30
   5   4   6   15.10    5.50
   5   4   6   12.70    1.60
  -6  -4  -6   14.60    1.50
   6   4   6   13.20    6.20
   6   4   6   19.30    2.10
  -7  -4  -6    0.30    0.70
   7   4   6   -5.60    4.80
   7   4   6    0.50    1.20
   5  -5  -6   -0.70   16.90
   5  -5  -6   -0.80    1.80
  -5   5   6    1.30    1.10
   4  -5  -6   20.40   14.70
   4  -5  -6   13.40    2.60
  -4   5   6   11.00    2.90
  -4   5   6   11.10    1.60
   3  -5  -6    3.30   12.40
   3  -5  -6    2.70    1.60
  -3   5   6   -1.10    0.80
  -3   5   6    1.00    1.90
   2  -5  -6    7.80   10.70
   2  -5  -6   -0.20    3.00
   2  -5  -6    3.20    2.40
   2  -5  -6    1.30    1.40
   2  -5  -6    2.00    1.40
  -2   5   6    0.50    0.80
  -2   5   6    1.80    1.60
   1  -5  -6   84.49   12.70
   1  -5  -6   93.89    5.10
   1  -5  -6   82.69    7.00
   1  -5  -6   81.39    6.00
  -1   5   6   77.29    4.20
   0  -5  -6   59.19    9.50
   0  -5  -6   68.09    6.40
   0  -5  -6   53.99    3.90
   0  -5  -6   61.69    5.30
   0   5   6   63.99    3.40
   0   5   6   74.89    7.80
  -1  -5  -6   20.60    4.10
  -1  -5  -6   20.10    2.30
  -1  -5  -6   17.30    5.60
  -1  -5  -6   21.20    3.80
   1   5   6   20.50    1.70
  -2  -5  -6   11.20    1.80
  -2  -5  -6   13.80    3.50
   2   5   6   21.10    4.50
   2   5   6    9.50    1.20
  -3  -5  -6  125.79    9.00
  -3  -5  -6  127.49    6.10
  -3  -5  -6  127.19    7.40
   3   5   6  141.69   10.10
   3   5   6  139.99    6.50
  -4  -5  -6   13.00    1.20
  -4  -5  -6   19.80    5.70
   4   5   6   11.80    4.80
   4   5   6   13.00    1.60
  -5  -5  -6   39.10    2.50
   5   5   6   40.10    2.90
   5   5   6   42.10    7.10
  -6  -5  -6   72.39    3.80
   6   5   6   65.69    9.50
   6   5   6   62.69    4.20
  -7  -5  -6    7.90    1.30
   7   5   6    5.10    6.40
   7   5   6    3.70    1.40
   4  -6  -6    0.30   16.80
   4  -6  -6    8.40    2.40
  -4   6   6    6.70    1.40
   3  -6  -6   -1.50    1.60
   3  -6  -6   -4.20   12.30
  -3   6   6    0.50    1.80
  -3   6   6   -0.30    0.80
   2  -6  -6   14.30   11.10
   1  -6  -6   38.90    3.60
   1  -6  -6   39.30    5.10
   1  -6  -6   43.10    5.10
   1  -6  -6   50.19   11.70
  -1   6   6   40.50    3.50
  -1   6   6   44.00    2.80
   0  -6  -6   24.10    4.10
   0  -6  -6   34.80    9.40
   0  -6  -6   35.00    3.20
   0   6   6   27.00    2.20
  -1  -6  -6   -0.20    1.30
  -1  -6  -6    3.30    5.30
   1   6   6    0.30    0.70
  -2  -6  -6   60.29    7.00
  -2  -6  -6   57.09    4.20
   2   6   6   60.39    3.40
   2   6   6   50.99    6.70
  -3  -6  -6   77.59    6.70
  -3  -6  -6   72.79    4.60
   3   6   6   61.79    7.70
   3   6   6   64.19    3.80
  -4  -6  -6   14.50    6.80
  -4  -6  -6    1.60    0.60
   4   6   6    0.80    4.70
   4   6   6    1.20    0.90
  -5  -6  -6    9.80    1.20
   5   6   6    8.90    5.60
   5   6   6    5.50    1.30
  -6  -6  -6  121.39    6.20
   6   6   6  128.49    6.70
   6   6   6  126.19   13.10
  -7  -6  -6   18.30    1.90
   7   6   6   18.00    2.30
   7   6   6   26.10    8.10
   3  -7  -6   11.90    2.50
   3  -7  -6    7.90   13.70
  -3   7   6   12.60    1.80
   2  -7  -6   16.60   12.50
   2  -7  -6   22.40    3.00
  -2   7   6   12.00    2.30
  -2   7   6   17.40    1.90
   1  -7  -6    5.00    1.80
   1  -7  -6    4.00    2.90
   1  -7  -6    6.20   10.50
  -1   7   6    5.90    1.30
  -1   7   6    5.10    1.60
   0  -7  -6    1.90    2.80
   0  -7  -6    3.40    1.80
   0  -7  -6    5.20    8.40
   0   7   6    4.20    1.10
  -1  -7  -6   18.00    2.50
  -1  -7  -6   19.50    7.30
   1   7   6   27.30    2.20
  -2  -7  -6   52.69    7.90
  -2  -7  -6   59.09    4.40
   2   7   6   56.39    3.50
  -3  -7  -6   88.79    9.00
  -3  -7  -6  117.89    6.60
   3   7   6  101.99    5.50
   3   7   6  109.29   10.50
  -4  -7  -6   61.29    4.60
  -4  -7  -6   56.49    6.80
   4   7   6   48.80    8.00
   4   7   6   51.09    3.40
  -5  -7  -6   -0.20    0.60
   5   7   6    1.90    1.20
   5   7   6    0.40    4.70
  -6  -7  -6   12.90    1.50
   6   7   6   12.70    1.90
   6   7   6   10.40    6.20
  -7  -7  -6   22.00    2.10
   7   7   6   33.30    3.20
   7   7   6   27.20    8.60
   3  -8  -6    2.10    1.90
   3  -8  -6    5.10   15.30
  -3   8   6   -0.20    1.20
   2  -8  -6    9.70   13.30
   2  -8  -6   -0.90    1.60
   1  -8  -6   16.40    2.70
   1  -8  -6   23.50   12.40
  -1   8   6   17.20    2.00
   0  -8  -6   35.10   11.20
   0  -8  -6   37.20    3.70
   0  -8  -6   34.00    4.70
   0   8   6   34.70    2.70
  -1  -8  -6   18.60    2.90
  -1  -8  -6    5.60    7.60
   1   8   6   17.00    1.90
  -2  -8  -6   11.00    2.20
  -2  -8  -6   13.80    6.80
   2   8   6   14.40    1.70
  -3  -8  -6   17.50    2.80
  -3  -8  -6   15.50    5.80
   3   8   6   18.70    2.00
  -4  -8  -6   11.90    2.60
  -4  -8  -6    8.80    5.20
   4   8   6   12.50    1.70
  -5  -8  -6    1.40    2.00
   5   8   6   -1.40    5.30
   5   8   6    4.30    1.40
  -6  -8  -6    1.90    0.90
   6   8   6    2.00    1.40
   6   8   6    6.00    5.80
  -7  -8  -6   23.70    2.30
   7   8   6   34.10    3.30
   7   8   6   15.60    8.10
   2  -9  -6   -0.80    2.00
   2  -9  -6   -7.20   13.80
  -2   9   6    0.60    1.10
   1  -9  -6   -6.90   11.30
   1  -9  -6   -1.20    1.90
  -1   9   6    0.30    1.10
   0  -9  -6   18.70   10.90
   0  -9  -6   19.60    2.90
   0   9   6   22.80    2.40
  -1  -9  -6    0.80    1.90
  -1  -9  -6    2.90    8.50
   1   9   6    1.60    1.10
  -2  -9  -6    8.90    2.40
  -2  -9  -6    8.10    8.00
   2   9   6   14.50    1.80
  -3  -9  -6   12.20    7.10
  -3  -9  -6   17.70    3.00
   3   9   6   28.50    2.60
  -4  -9  -6   26.40    7.80
  -4  -9  -6   39.30    4.30
   4   9   6   47.50    3.40
  -5  -9  -6    0.20    1.80
  -5  -9  -6    6.70    6.10
   5   9   6    0.60    1.20
  -6  -9  -6    8.70    2.80
   6   9   6    3.90    1.50
   0 -10  -6    0.30    2.10
   0 -10  -6   -4.30   11.10
   0  10   6    0.40    1.10
  -1 -10  -6   -6.10    9.70
  -1 -10  -6    6.50    2.30
   1  10   6    8.10    1.80
  -2 -10  -6    4.50    9.00
  -2 -10  -6    5.40    2.40
   2  10   6    3.30    1.40
  -3 -10  -6    0.50    7.70
  -3 -10  -6    1.20    2.10
   3  10   6    0.20    1.20
  -4 -10  -6    7.20    2.50
  -4 -10  -6    3.40    7.40
   4  10   6   10.70    1.90
  -5 -10  -6    3.80    2.60
   5  10   6    4.40    1.70
  -2 -11  -6   -4.40   10.20
  -2 -11  -6   -0.10    2.30
   2  11   6    4.00    1.60
  -3 -11  -6   -2.30    9.00
  -3 -11  -6    9.40    2.80
   3  11   6    7.10    1.60
  -2  -6   7   30.10    9.70
  -2  -6   7   18.90    3.40
  -1  -6   7   33.00   10.20
   0  -6   7   -7.00    8.00
   0  -6   7    4.20    4.10
   4   5  -7   69.79    3.80
  -4  -5   7   64.59    6.80
   3   5  -7    4.30    0.80
  -3  -5   7    3.80    2.70
  -2  -5   7   16.90    3.20
  -1  -5   7  139.89    8.20
  -1  -5   7  101.29   13.80
   0  -5   7   32.30    3.70
   0  -5   7   35.20    5.80
   0  -5   7   22.10    8.70
   1  -5   7   -2.10    3.80
   1  -5   7   -8.60    7.20
   2  -5   7   20.60   11.20
   2  -5   7   22.70    6.40
   5   4  -7    1.40    1.10
  -5  -4   7   -0.90    3.10
   4   4  -7   14.00    1.60
  -4  -4   7   15.70    3.90
   3   4  -7    2.70    0.70
  -3  -4   7    4.00    2.40
  -2  -4   7   13.60    2.90
  -1  -4   7   63.69   10.60
  -1  -4   7   85.49    5.90
   0  -4   7   31.70    5.00
   0  -4   7   28.50    3.40
   0  -4   7   16.40    7.30
   1  -4   7   -0.20    1.50
   1  -4   7   -0.90    3.40
   1  -4   7    3.20    7.20
  -2   4  -7   30.10    1.50
   2  -4   7   23.00    5.80
   2  -4   7   20.50   10.20
   2  -4   7   23.50    4.00
  -3   4  -7   53.59    2.80
   3  -4   7   50.19   13.80
   3  -4   7   50.99    8.00
   5   3  -7    2.40    1.30
  -5  -3   7    2.70    3.10
   4   3  -7   58.39    3.40
  -4  -3   7   51.79    5.90
   3   3  -7   20.10    1.70
  -3  -3   7   22.20    3.60
   2   3  -7    8.00    0.80
  -2  -3   7    7.70    2.40
  -1  -3   7    3.40    1.80
  -1  -3   7    3.10    2.20
   0  -3   7   28.30    3.30
   0  -3   7   32.90    7.30
   0  -3   7   28.80    4.20
  -1   3  -7   -0.40    5.50
   1  -3   7    1.00    5.50
   1  -3   7    0.80    1.50
   1  -3   7   -2.80    2.80
  -2   3  -7    2.90    5.80
  -2   3  -7    6.30    0.60
   2  -3   7    2.40    7.00
   2  -3   7    4.60    3.70
  -3   3  -7   81.39   10.50
  -3   3  -7   94.19    4.40
   3  -3   7  111.89   10.30
   3  -3   7   70.29   14.00
  -4   3  -7   13.10    6.60
  -4   3  -7   19.80    1.50
   4  -3   7    5.50   10.70
   4  -3   7   23.30    6.40
   5   2  -7    7.80    1.60
  -5  -2   7   16.30    4.30
   4   2  -7   37.70    2.70
  -4  -2   7   34.90    4.70
   3   2  -7    7.30    1.10
  -3  -2   7   11.20    3.00
   2   2  -7    6.30    0.70
   2   2  -7    6.20    0.80
  -2  -2   7    7.50    2.50
  -1  -2   7  216.88   11.40
  -1  -2   7  210.18   11.40
   0   2  -7  244.48   16.60
   0  -2   7  218.68   12.20
   0  -2   7  235.58   15.60
   0  -2   7  221.08   11.50
  -1   2  -7   15.10    5.80
   1  -2   7   20.70    4.00
   1  -2   7   23.10    6.40
  -2   2  -7   12.30    1.30
  -2   2  -7   14.40    0.90
  -2   2  -7   12.90    6.00
   2  -2   7   17.20    4.10
   2  -2   7   13.50    6.80
  -3   2  -7   60.29    8.60
  -3   2  -7   51.89    2.60
   3  -2   7   30.30    9.70
   3  -2   7   43.90    6.60
  -4   2  -7   10.10    5.70
  -4   2  -7   18.90    1.40
   4  -2   7   11.40    4.90
   4  -2   7   11.10    9.90
  -5   2  -7    0.10    0.70
  -5   2  -7   -0.10    5.90
   5  -2   7    3.40   11.60
   5  -2   7   -4.70    4.30
   5   1  -7   -0.90    1.20
  -5  -1   7   -0.10    2.70
   4   1  -7   13.60    1.80
  -4  -1   7   11.70    3.30
   3   1  -7  133.99    6.60
  -3  -1   7  140.89    8.50
  -3  -1   7  128.69    6.80
   2   1  -7   37.30    2.30
   2   1  -7   35.50    2.00
  -2  -1   7   40.30    3.40
  -2  -1   7   35.30    4.00
  -2  -1   7   35.80    1.70
   1   1  -7   -0.20    4.80
   1   1  -7    6.40    0.70
   1   1  -7    8.20    0.80
  -1  -1   7    8.40    2.10
  -1  -1   7    6.10    1.90
   0   1  -7  268.57   17.50
   0  -1   7  264.27   13.60
  -1   1  -7  161.58   13.10
  -1   1  -7  124.29    5.70
  -1   1  -7  125.29    5.60
   1  -1   7  130.79    8.40
   1  -1   7  131.59   11.00
  -2   1  -7    2.30    0.40
  -2   1  -7   10.30    5.30
  -2   1  -7    2.40    0.70
   2  -1   7   -3.90    4.90
   2  -1   7    5.30    3.30
  -3   1  -7  151.18   11.90
  -3   1  -7  134.99    6.30
   3  -1   7  178.88   15.20
   3  -1   7  140.49   10.10
  -4   1  -7  139.99    6.50
  -4   1  -7  136.19   12.30
   4  -1   7  165.68   17.80
   4  -1   7  130.69   10.80
  -5   1  -7   -0.80    5.10
  -5   1  -7    1.70    0.70
   5  -1   7   10.40   10.90
   5  -1   7    0.60    4.80
   5   0  -7    1.90    1.40
  -5   0   7    5.70    2.90
   4   0  -7   29.90    2.70
  -4   0   7   24.70    4.20
   3   0  -7   93.09    5.10
  -3   0   7   96.89    7.00
  -3   0   7   98.09    4.60
   2   0  -7   16.00    1.30
   2   0  -7   17.00    1.60
  -2   0   7   20.30    2.20
  -2   0   7   16.20    1.80
  -2   0   7   12.50    2.60
  -2   0   7   16.90    1.10
   1   0  -7   -9.30    4.20
   1   0  -7    0.30    0.40
   1   0  -7   -1.00    0.60
  -1   0   7    0.20    0.20
  -1   0   7    0.00    0.20
  -1   0   7   -1.00    1.40
  -1   0   7   -0.50    1.50
   0   0  -7   68.19    3.20
   0   0  -7   64.99    8.50
   0   0  -7   67.59    3.40
   0   0   7   61.09    4.90
  -1   0  -7  136.29    6.10
  -1   0  -7  139.49   11.40
  -1   0  -7  134.09    6.30
   1   0   7  129.39    8.20
   1   0   7  142.09   10.10
  -2   0  -7    6.20    0.60
  -2   0  -7    4.10    4.40
   2   0   7    2.20    4.70
   2   0   7    8.90    3.30
   2   0   7    5.60    0.50
   2   0   7    6.30    0.50
  -3   0  -7    1.60    0.50
  -3   0  -7    0.40    0.80
  -3   0  -7    1.90    4.30
   3   0   7    1.00    0.50
   3   0   7    0.10    3.10
   3   0   7    6.10    5.90
  -4   0  -7  146.99   12.50
  -4   0  -7  126.49    6.10
   4   0   7  139.39   10.70
   4   0   7  127.39   15.40
  -5   0  -7   23.70    6.50
  -5   0  -7   22.00    1.70
   5   0   7   18.00   10.30
   5   0   7   26.20    6.00
  -6   0  -7    0.40    0.80
  -6   0  -7    2.40    5.50
   6   0   7   -1.00    5.10
   6   0   7    3.00   11.40
   5  -1  -7    5.30    1.80
  -5   1   7    4.50    3.10
   4  -1  -7    5.60    1.60
  -4   1   7    5.80    2.90
  -4   1   7    3.70    0.90
   3  -1  -7   41.00    2.80
   3  -1  -7   39.10    3.00
  -3   1   7   39.50    2.30
  -3   1   7   38.80    4.40
   2  -1  -7   15.10    1.40
   2  -1  -7   19.90    1.90
  -2   1   7   15.60    1.20
  -2   1   7   14.80    2.90
   1  -1  -7   -0.20    0.80
   1  -1  -7    0.30    0.50
   1  -1  -7   -1.90    4.40
  -1   1   7    0.30    0.40
  -1   1   7   -2.40    1.10
  -1   1   7   -0.40    1.40
   0  -1  -7   71.49    8.10
   0  -1  -7   52.59    3.00
   0  -1  -7   47.70    2.60
   0   1   7   50.29    4.10
   0   1   7   52.49    8.70
   0   1   7   53.69    2.50
  -1  -1  -7   47.20    6.70
  -1  -1  -7   62.99    3.40
  -1  -1  -7   59.39    3.00
   1   1   7   60.09    2.70
   1   1   7   59.99    2.80
   1   1   7   60.59    5.90
   1   1   7   57.39    5.00
  -2  -1  -7   17.00    1.30
  -2  -1  -7   13.70    1.00
  -2  -1  -7   14.70    4.60
   2   1   7   13.80    1.00
   2   1   7   15.80    4.70
   2   1   7   14.00    3.20
  -3  -1  -7   25.30    1.50
  -3  -1  -7   22.50    1.90
  -3  -1  -7   25.30    6.00
   3   1   7   30.30    4.80
   3   1   7   25.40    1.60
   3   1   7   42.60    7.30
  -4  -1  -7   31.80    1.90
  -4  -1  -7   34.40    6.50
  -4  -1  -7   21.60    5.60
   4   1   7   36.20    6.00
   4   1   7   44.00    9.20
   4   1   7   28.80    2.10
  -5  -1  -7   -0.90    4.50
  -5  -1  -7    1.60    0.70
   5   1   7   -1.50    4.10
   5   1   7   -1.20    8.50
  -6  -1  -7    0.30    0.70
  -6  -1  -7   -0.20    5.30
   6   1   7   -0.50    4.50
   6   1   7    9.10   10.30
   5  -2  -7    4.40    1.90
  -5   2   7    8.50    3.50
   4  -2  -7   -0.70    1.30
  -4   2   7   -0.80    0.70
  -4   2   7    1.00    2.40
   3  -2  -7    3.30    1.30
  -3   2   7    5.40    2.50
  -3   2   7    3.00    0.80
   2  -2  -7   65.29    3.60
   2  -2  -7   74.09    4.10
   2  -2  -7   62.29    8.20
  -2   2   7   64.59    5.10
  -2   2   7   68.09    3.40
   1  -2  -7   34.20    2.20
   1  -2  -7   27.00    5.50
   1  -2  -7   34.90    2.70
  -1   2   7   32.70    8.40
  -1   2   7   38.80    2.00
  -1   2   7   32.30    3.50
   0  -2  -7   31.40    5.80
   0  -2  -7   28.00    1.80
   0  -2  -7   26.20    2.20
   0   2   7   20.40    5.70
   0   2   7   25.60    1.60
   0   2   7   26.90    2.90
  -1  -2  -7  193.18    9.30
  -1  -2  -7  216.78   13.40
  -1  -2  -7  197.78   10.30
  -1  -2  -7  183.18    8.90
   1   2   7  201.98    8.80
   1   2   7  207.28   11.60
   1   2   7  199.58   10.70
   1   2   7  203.78   10.10
  -2  -2  -7  113.59   10.00
  -2  -2  -7  108.69    4.90
  -2  -2  -7  101.89    5.20
   2   2   7  110.79    5.10
   2   2   7  112.89    7.80
  -3  -2  -7    0.60    0.80
  -3  -2  -7   -5.40    3.60
  -3  -2  -7    0.60    0.40
   3   2   7    0.00    0.50
   3   2   7   -1.90    4.00
   3   2   7    3.10    3.40
  -4  -2  -7   57.19    6.30
  -4  -2  -7   57.19    3.40
  -4  -2  -7   53.09    2.90
  -4  -2  -7   47.70    6.80
   4   2   7   59.59    3.20
   4   2   7   52.69    6.80
   4   2   7   56.99    9.10
  -5  -2  -7  131.99    6.00
  -5  -2  -7  124.19   11.60
   5   2   7  139.19   15.40
   5   2   7  113.29    6.20
   5   2   7  126.79   10.70
  -6  -2  -7    9.40    1.20
  -6  -2  -7    2.20    5.70
   6   2   7   11.10   10.00
   6   2   7   12.60    6.10
  -7  -2  -7    3.00    1.00
  -7  -2  -7   -6.90    6.10
   7   2   7    3.40    6.20
   5  -3  -7    1.60    1.70
  -5   3   7    1.10    1.00
  -5   3   7    6.00    3.40
   4  -3  -7   -0.10    1.40
  -4   3   7    4.20    2.60
  -4   3   7    1.80    0.90
   3  -3  -7   32.50    3.10
  -3   3   7   31.60    2.20
  -3   3   7   36.60    4.20
   2  -3  -7   82.89    8.90
   2  -3  -7   71.89    4.50
  -2   3   7   77.89    3.90
  -2   3   7   70.59    5.60
   1  -3  -7   14.90    1.50
   1  -3  -7   10.80    1.70
   1  -3  -7   15.10    4.70
  -1   3   7   10.40    6.90
  -1   3   7   15.20    1.30
   0  -3  -7   26.90    1.80
   0  -3  -7   14.00    1.90
   0  -3  -7   28.10    2.60
   0  -3  -7   25.60    5.00
   0   3   7   28.80    3.10
   0   3   7   20.70    1.50
   0   3   7   27.80    5.70
  -1  -3  -7  165.28    7.90
  -1  -3  -7  178.68   11.80
  -1  -3  -7  172.08    9.20
  -1  -3  -7  170.28    8.30
   1   3   7  179.58    9.90
   1   3   7  172.28    7.80
  -2  -3  -7   32.80    5.40
  -2  -3  -7   40.30    3.00
  -2  -3  -7   40.70    2.50
   2   3   7   44.30    5.10
   2   3   7   44.40    2.40
  -3  -3  -7   16.60    1.60
  -3  -3  -7   17.20    1.30
  -3  -3  -7   21.30    5.50
   3   3   7   18.00    4.40
   3   3   7   17.90    1.50
  -4  -3  -7  199.58   11.10
  -4  -3  -7  198.98    9.20
   4   3   7  207.48    9.40
   4   3   7  203.98   13.40
  -5  -3  -7  170.78    7.70
   5   3   7  160.68    7.90
   5   3   7  151.08   12.10
  -6  -3  -7    0.20    0.70
   6   3   7    1.30    1.00
   6   3   7   -2.20    4.60
  -7  -3  -7    0.60    0.80
   7   3   7   -0.20    5.60
   5  -4  -7   39.00   18.40
   5  -4  -7   13.60    2.50
  -5   4   7   13.90    3.80
   4  -4  -7   14.00    2.30
   4  -4  -7   10.70   14.50
  -4   4   7   17.40    3.50
  -4   4   7   15.50    1.80
   3  -4  -7    2.20    1.40
   3  -4  -7   -5.50   11.80
  -3   4   7    3.20    0.90
  -3   4   7    4.90    2.40
   2  -4  -7   18.80    2.40
   2  -4  -7   19.00    5.30
   2  -4  -7   34.50   12.30
  -2   4   7   22.70    3.20
  -2   4   7   28.70    2.00
   1  -4  -7   42.40    6.00
   1  -4  -7   44.40   10.70
   1  -4  -7   40.90    3.30
   1  -4  -7   40.50    2.60
  -1   4   7   45.20    2.60
   0  -4  -7   -5.20    2.90
   0  -4  -7    0.00    1.10
   0  -4  -7    0.30    0.70
   0  -4  -7    0.50    1.60
   0   4   7   -3.40    3.90
   0   4   7    0.30    0.60
  -1  -4  -7   50.09    3.50
  -1  -4  -7   54.39    4.80
  -1  -4  -7   58.79    6.70
  -1  -4  -7   51.79    3.00
   1   4   7   51.09    2.80
   1   4   7   47.20    5.10
  -2  -4  -7  251.67   11.40
  -2  -4  -7  271.17   12.00
  -2  -4  -7  252.87   15.00
   2   4   7  245.88   14.00
   2   4   7  233.78   11.20
  -3  -4  -7    1.30    0.60
  -3  -4  -7   -0.30    0.90
   3   4   7   -4.60    3.40
   3   4   7    0.70    0.70
  -4  -4  -7    6.50    0.90
  -4  -4  -7    7.10    2.40
   4   4   7   12.90    1.50
   4   4   7    9.60    4.60
  -5  -4  -7   90.29    4.60
   5   4   7   89.39    9.70
   5   4   7   93.69    5.00
  -6  -4  -7   28.60    2.20
   6   4   7   30.50    2.70
   6   4   7   36.20    7.40
  -7  -4  -7    0.40    0.90
   7   4   7    8.30    6.20
   7   4   7    2.40    1.30
   4  -5  -7    8.80   15.30
   4  -5  -7    0.00    1.60
  -4   5   7   -1.00    0.90
  -4   5   7   -0.90    2.30
   3  -5  -7    3.70    1.80
   3  -5  -7    1.40   12.70
  -3   5   7    2.60    2.20
  -3   5   7    1.90    0.90
   2  -5  -7   55.89    4.10
   2  -5  -7   51.09    6.80
   2  -5  -7   44.40   13.20
  -2   5   7   62.59    5.00
   1  -5  -7   34.50    3.30
   1  -5  -7   35.30    3.40
   1  -5  -7   43.30   10.70
   1  -5  -7   41.10    5.70
  -1   5   7   41.30    2.60
   0  -5  -7    7.30    2.60
   0  -5  -7   11.00    3.70
   0  -5  -7    3.80    6.70
   0  -5  -7   10.70    1.90
   0   5   7    7.70    1.10
   0   5   7    5.50    4.60
  -1  -5  -7   34.40    3.10
  -1  -5  -7   31.90    4.30
  -1  -5  -7   31.10    5.10
  -1  -5  -7   42.50    6.20
   1   5   7   31.20    2.10
   1   5   7   42.50    5.10
  -2  -5  -7   45.80    3.60
   2   5   7   38.30    5.70
   2   5   7   46.10    2.80
  -3  -5  -7   10.30    2.00
   3   5   7    3.60    4.10
   3   5   7   10.30    1.30
  -4  -5  -7    3.10    0.70
   4   5   7    3.30    1.00
   4   5   7    6.90    4.30
  -5  -5  -7    2.70    0.80
   5   5   7    5.10    1.30
   5   5   7    2.70    4.60
  -6  -5  -7   38.60    2.60
   6   5   7   42.20    8.20
   6   5   7   41.10    3.10
  -7  -5  -7    0.80    0.80
   7   5   7    1.60    1.40
   7   5   7    4.10    5.60
   4  -6  -7    2.00    2.00
   4  -6  -7   16.20   16.30
  -4   6   7    0.70    1.00
   3  -6  -7   -8.10   12.40
   3  -6  -7   -0.10    1.60
  -3   6   7    0.60    2.10
  -3   6   7    0.60    1.00
   2  -6  -7    1.90    1.50
   2  -6  -7   -1.80    3.40
   2  -6  -7    6.50   11.30
  -2   6   7    0.70    1.80
  -2   6   7    0.10    0.90
   1  -6  -7    9.40    2.10
   1  -6  -7   -3.10    8.80
   1  -6  -7   10.50    3.80
  -1   6   7   10.50    2.10
   0  -6  -7    2.20    2.90
   0  -6  -7    3.90    7.50
   0  -6  -7    0.80    2.90
   0  -6  -7    2.30    1.50
   0   6   7    3.20    1.00
  -1  -6  -7    4.70    3.50
  -1  -6  -7    4.30    1.50
  -1  -6  -7   -1.70    5.60
   1   6   7    7.10    1.10
  -2  -6  -7   61.29    4.50
  -2  -6  -7   60.59    6.70
   2   6   7   57.99    7.10
   2   6   7   68.89    3.70
  -3  -6  -7   48.30    4.00
   3   6   7   43.50    6.70
   3   6   7   41.60    2.80
  -4  -6  -7   17.40    1.50
  -4  -6  -7   17.80    3.30
   4   6   7   24.90    6.10
   4   6   7   23.60    2.10
  -5  -6  -7   53.59    3.00
   5   6   7   45.80    7.80
   5   6   7   48.70    3.40
  -6  -6  -7   28.50    2.20
   6   6   7   21.20    7.00
   6   6   7   33.60    3.00
  -7  -6  -7    4.50    1.20
   7   6   7    4.80    1.50
   7   6   7    1.30    6.80
   3  -7  -7    8.10   14.80
   3  -7  -7    1.70    2.10
  -3   7   7    2.50    1.20
   2  -7  -7   10.00   12.10
   2  -7  -7    2.10    1.70
  -2   7   7    1.30    1.10
  -2   7   7    1.30    1.90
   1  -7  -7   13.10    2.40
   1  -7  -7   21.50   11.10
   1  -7  -7   15.50    4.20
  -1   7   7   15.70    1.80
  -1   7   7   14.50    2.50
   0  -7  -7   19.70    2.80
   0  -7  -7   19.70    4.30
   0  -7  -7   32.80   10.10
   0   7   7   19.30    2.00
  -1  -7  -7    5.90    2.00
  -1  -7  -7    8.10    3.70
  -1  -7  -7   -6.40    6.40
   1   7   7    2.70    1.00
  -2  -7  -7   -4.30    4.90
  -2  -7  -7   -0.40    1.40
   2   7   7    1.10    0.90
  -3  -7  -7   61.19    7.10
  -3  -7  -7   72.39    4.90
   3   7   7   69.89    4.00
   3   7   7   61.59    8.40
  -4  -7  -7   16.60    2.80
  -4  -7  -7   17.00    4.50
   4   7   7   22.20    2.30
   4   7   7   23.70    6.10
  -5  -7  -7    9.20    1.20
   5   7   7    8.00    5.90
   5   7   7    9.10    1.70
  -6  -7  -7   57.09    3.40
   6   7   7   57.69    4.00
   6   7   7   53.29    9.30
  -7  -7  -7    6.50    1.30
   7   7   7    3.30    6.40
   7   7   7    9.50    2.00
   2  -8  -7   25.40   14.10
   1  -8  -7   13.50    2.70
   1  -8  -7   11.70   11.70
  -1   8   7   13.10    1.90
  -1   8   7   12.00    2.30
   0  -8  -7   17.80   10.80
   0  -8  -7   14.10    2.70
   0  -8  -7   17.50    4.30
   0   8   7   18.30    2.00
  -1  -8  -7   18.50    8.80
  -1  -8  -7   15.00    4.40
  -1  -8  -7   14.30    2.70
   1   8   7   18.20    1.90
  -2  -8  -7   79.69    5.50
  -2  -8  -7   59.99    9.70
   2   8   7   73.39    4.30
  -3  -8  -7   29.10    3.50
  -3  -8  -7   35.70    7.20
   3   8   7   36.30    2.70
  -4  -8  -7    3.00    4.80
  -4  -8  -7    4.40    2.10
   4   8   7   11.60    6.00
   4   8   7    5.70    1.50
  -5  -8  -7   -0.10    2.00
   5   8   7   -0.60    1.00
   5   8   7    3.50    5.50
  -6  -8  -7   25.60    2.10
   6   8   7   21.00    2.50
   6   8   7   27.60    7.90
   1  -9  -7    3.70    2.30
   1  -9  -7   11.60   13.40
  -1   9   7    3.40    1.40
   0  -9  -7   -5.00   10.70
   0  -9  -7   10.80    2.60
   0   9   7    6.60    1.50
  -1  -9  -7    1.50    8.70
  -1  -9  -7    1.50    2.10
  -1  -9  -7    3.10    3.80
   1   9   7    6.30    1.50
  -2  -9  -7    1.10    1.80
  -2  -9  -7   -7.20    6.90
   2   9   7   -0.50    1.10
  -3  -9  -7    8.50    7.00
  -3  -9  -7   15.10    3.00
   3   9   7   13.90    2.00
  -4  -9  -7   44.10    4.60
  -5  -9  -7   -0.90    1.90
   5   9   7    2.70    1.50
  -6  -9  -7    6.50    2.50
   6   9   7    2.70    1.50
   6   9   7    9.80    7.70
   0 -10  -7    0.60    2.20
   0 -10  -7   -6.00   11.80
   0  10   7    0.10    1.20
  -1 -10  -7   -5.20   10.30
  -1 -10  -7    2.00    2.20
   1  10   7    0.90    1.30
  -2 -10  -7  -12.10    7.90
  -2 -10  -7   -0.50    2.10
   2  10   7    0.30    1.10
  -3 -10  -7    7.20    2.50
   3  10   7    3.40    1.40
  -4 -10  -7    3.60    2.20
   4  10   7    3.90    1.40
  -5 -10  -7    0.70    2.40
   5  10   7   -1.20    1.10
  -2  -5   8   63.89   11.80
  -2  -5   8   62.19    6.10
  -1  -5   8   40.10    4.60
  -1  -5   8   44.20    6.00
  -1  -5   8   35.80    9.90
   0  -5   8    1.20    7.40
   0  -5   8    0.40    3.70
   1  -5   8    7.50    4.90
   1  -5   8    2.60    8.90
   4   4  -8   39.00    2.60
  -4  -4   8   30.10    4.90
  -3  -4   8   -2.90    2.20
  -2  -4   8   12.80    3.20
  -2  -4   8    6.80    2.80
  -1  -4   8  154.68   10.20
  -1  -4   8  134.29   15.40
  -1  -4   8  156.48    9.20
   0  -4   8   13.60    7.20
   0  -4   8   17.50    3.20
   0  -4   8   13.10    4.10
   1  -4   8    0.70    7.10
   1  -4   8    2.70    2.00
   1  -4   8    2.50    3.60
   2  -4   8   19.90   10.90
   2  -4   8   27.00    6.20
   4   3  -8   12.80    1.60
  -4  -3   8    8.40    3.20
   3   3  -8   13.30    1.30
  -3  -3   8   13.30    3.50
  -2  -3   8    1.70    2.30
  -2  -3   8    5.50    2.50
  -1  -3   8    4.60    2.70
  -1  -3   8   -8.60    4.20
  -1  -3   8    1.70    2.00
   0  -3   8   10.40    3.40
   0  -3   8    2.10    5.10
   0  -3   8   11.10    2.50
   1  -3   8    2.30    1.80
   1  -3   8    0.40    3.10
   1  -3   8    1.50    6.00
  -2   3  -8   34.50    8.30
   2  -3   8   22.40    5.60
   2  -3   8   32.10    9.70
  -3   3  -8   83.19   11.70
  -3   3  -8   75.29    3.50
   3  -3   8   59.69   13.80
   3  -3   8   68.49    8.80
   5   2  -8    4.50    1.50
  -5  -2   8    1.30    3.20
   4   2  -8   19.20    2.00
  -4  -2   8   19.90    4.20
   3   2  -8    0.50    0.80
  -3  -2   8   -0.50    2.40
   2   2  -8    0.30    0.50
  -2  -2   8   -0.50    2.20
  -2  -2   8    0.30    2.00
  -1  -2   8   43.00    4.60
  -1  -2   8   49.40    4.90
   0   2  -8   21.90    7.70
   0  -2   8   19.10    3.80
   0  -2   8   19.00    6.00
   0  -2   8   18.90    3.00
  -1   2  -8   11.90    6.70
   1  -2   8    2.10    5.80
   1  -2   8    6.30    3.40
  -2   2  -8   50.29    2.30
  -2   2  -8   30.60    7.90
   2  -2   8   41.40    9.40
   2  -2   8   39.50    6.00
  -3   2  -8   49.90    8.80
  -3   2  -8   48.10    2.40
   3  -2   8   44.50    6.80
   3  -2   8   56.99   11.80
  -4   2  -8    6.60    0.90
  -4   2  -8   10.40    6.90
   4  -2   8    3.90    4.60
   4  -2   8   -0.60    9.90
   5   1  -8    1.80    1.40
  -5  -1   8    0.20    3.10
   4   1  -8   40.10    2.90
  -4  -1   8   27.70    4.80
   3   1  -8   48.50    3.00
  -3  -1   8   40.10    4.90
   2   1  -8    8.10    1.10
  -2  -1   8    8.10    2.50
  -2  -1   8    9.70    2.20
   1   1  -8  171.08    7.60
   1   1  -8  178.68    7.70
  -1  -1   8  171.88    9.80
  -1  -1   8  165.58    9.60
   0   1  -8  231.28   17.00
   0  -1   8  220.48   12.30
   0  -1   8  235.18   15.30
   0  -1   8  231.58   12.00
  -1   1  -8   10.30    6.10
   1  -1   8    5.00    2.70
   1  -1   8    4.30    5.00
  -2   1  -8    0.30    0.30
  -2   1  -8   -0.50    4.70
   2  -1   8   -5.30    5.20
   2  -1   8   -2.30    3.00
  -3   1  -8  126.89    5.80
  -3   1  -8  121.59   12.40
   3  -1   8  130.49   14.50
   3  -1   8  129.59   10.40
  -4   1  -8   38.30    2.20
  -4   1  -8   52.19    8.40
   4  -1   8   45.30    7.10
   4  -1   8   36.40   11.40
  -5   1  -8    0.40    0.70
  -5   1  -8   -0.40    5.90
   5  -1   8   -5.30   12.90
   5  -1   8   -1.30    5.20
   5   0  -8    5.40    1.70
  -5   0   8    2.40    3.30
   4   0  -8   19.90    2.30
  -4   0   8   14.20    3.50
   3   0  -8   22.10    2.20
  -3   0   8   22.80    3.70
   2   0  -8    7.80    1.20
  -2   0   8    9.30    1.70
  -2   0   8   11.20    2.70
   1   0  -8   20.80    6.40
   1   0  -8   24.90    1.90
  -1   0   8   33.90    3.40
  -1   0   8   30.60    3.70
   0   0  -8  180.88    8.00
   0   0  -8  181.68    8.20
   0   0  -8  180.58   14.30
   0   0   8  182.88   10.10
  -1   0  -8  105.19   10.80
  -1   0  -8   95.49    4.40
  -1   0  -8   93.49    4.60
   1   0   8   98.39    7.10
   1   0   8   99.29    9.50
  -2   0  -8    5.50    4.90
  -2   0  -8   11.80    0.80
   2   0   8    9.90    3.60
   2   0   8    9.80    5.90
  -3   0  -8   74.99    9.60
  -3   0  -8   58.49    2.90
   3   0   8   57.19    7.10
   3   0   8   78.89   10.50
  -4   0  -8   58.49    9.10
  -4   0  -8   52.79    2.80
   4   0   8   45.80    7.30
   4   0   8   55.39   11.70
  -5   0  -8    1.00    0.70
  -5   0  -8   -0.40    5.50
   5   0   8    3.20   15.10
   5   0   8   -0.60    4.30
   5  -1  -8   -0.90    1.40
  -5   1   8    0.50    2.90
   4  -1  -8    7.90    1.80
  -4   1   8    8.00    3.20
   3  -1  -8   57.39    3.70
  -3   1   8   49.60    5.50
   2  -1  -8    7.50    1.40
  -2   1   8    5.60    2.50
  -2   1   8    7.50    0.80
   1  -1  -8   28.50    2.10
   1  -1  -8   16.80    6.30
   1  -1  -8   22.80    1.70
  -1   1   8   23.40    2.60
  -1   1   8   22.80    3.20
  -1   1   8   26.20    1.40
   0  -1  -8    4.50    5.00
   0  -1  -8    2.00    0.60
   0  -1  -8    2.50    0.90
   0   1   8    1.80    0.40
   0   1   8    3.30    2.00
   0   1   8   15.50    7.30
  -1  -1  -8   80.79    4.10
  -1  -1  -8   85.09    9.50
  -1  -1  -8   87.59    4.40
   1   1   8   91.19    6.60
   1   1   8   96.39    7.70
  -2  -1  -8    1.10    0.90
  -2  -1  -8    0.00    0.60
  -2  -1  -8   -0.50    4.50
   2   1   8    0.30    0.40
   2   1   8    1.00    2.80
   2   1   8   -1.50    4.00
  -3  -1  -8   -1.50    4.70
   3   1   8   -1.80    3.30
   3   1   8    4.80    1.00
   3   1   8    2.30    5.50
  -4  -1  -8   94.49   10.40
  -4  -1  -8  106.59    5.00
   4   1   8  101.59   10.10
   4   1   8  111.09   12.90
  -5  -1  -8    3.50    0.90
  -5  -1  -8    7.80    5.50
   5   1   8    5.50    5.30
  -6  -1  -8   -2.70    5.60
  -6  -1  -8    0.10    0.80
   6   1   8   -6.30    4.60
   5  -2  -8    0.40    1.50
  -5   2   8    1.10    3.20
   4  -2  -8    3.60    1.70
  -4   2   8    2.00    2.70
   3  -2  -8   17.80    2.30
  -3   2   8   20.60    1.70
  -3   2   8   27.90    4.10
   2  -2  -8    8.00    5.60
   2  -2  -8    9.00    1.60
  -2   2   8    8.50    2.50
  -2   2   8   10.90    1.10
   1  -2  -8   30.60    2.00
   1  -2  -8   23.00    6.20
   1  -2  -8   31.50    2.50
  -1   2   8   27.60    1.70
  -1   2   8   28.30    3.70
   0  -2  -8   86.09    4.70
   0  -2  -8   94.19    9.90
   0  -2  -8   85.39    4.30
   0   2   8   81.49    9.90
   0   2   8   86.39    5.70
   0   2   8   85.09    4.00
  -1  -2  -8   15.90    1.80
  -1  -2  -8   23.90    6.00
  -1  -2  -8   19.60    1.50
   1   2   8   20.70    1.30
   1   2   8   22.20    3.50
   1   2   8   23.00    3.50
   1   2   8   21.70    5.00
  -2  -2  -8    2.90    0.80
  -2  -2  -8    2.90    4.40
  -2  -2  -8    5.50    1.30
   2   2   8    6.40    3.10
   2   2   8    5.00    0.70
   2   2   8    1.90    3.00
  -3  -2  -8    8.00    0.90
  -3  -2  -8    3.60    1.00
  -3  -2  -8    5.40    4.90
   3   2   8   14.90    4.30
   3   2   8   14.50    4.50
   3   2   8    6.30    0.90
  -4  -2  -8   10.80    1.10
  -4  -2  -8    4.00    5.10
   4   2   8   11.50    6.30
   4   2   8   10.80    1.30
   4   2   8   13.50    4.90
  -5  -2  -8   10.30    6.10
  -5  -2  -8    7.80    1.10
   5   2   8    8.70    5.30
  -6  -2  -8    0.10    0.70
  -6  -2  -8   -8.00    5.40
   6   2   8    1.70    5.10
   4  -3  -8    4.10    1.70
  -4   3   8    4.00    2.70
   3  -3  -8    7.00    1.80
  -3   3   8    1.30    2.50
  -3   3   8    3.80    1.00
   2  -3  -8   66.59    4.10
   2  -3  -8   56.69    8.20
  -2   3   8   65.99    5.20
  -2   3   8   58.19    3.30
   1  -3  -8   15.50    5.20
   1  -3  -8    9.70    1.70
   1  -3  -8   12.50    1.40
  -1   3   8   10.40    2.50
  -1   3   8   11.70    1.20
   0  -3  -8   67.09    8.20
   0  -3  -8   48.00    3.20
   0  -3  -8   63.09    4.00
   0  -3  -8   61.69    3.90
   0   3   8   62.69    3.10
   0   3   8   65.49    4.80
   0   3   8   61.19    8.10
  -1  -3  -8  158.08    8.70
  -1  -3  -8  151.38    7.70
  -1  -3  -8  129.69   11.10
  -1  -3  -8  150.08    7.20
   1   3   8  160.98    9.40
   1   3   8  161.58    7.10
  -2  -3  -8    3.90    0.90
  -2  -3  -8    3.70    1.30
  -2  -3  -8   -0.50    3.80
   2   3   8    5.20    3.30
   2   3   8    3.40    0.70
  -3  -3  -8   43.80    2.70
  -3  -3  -8   33.30    6.60
  -3  -3  -8   42.00    2.30
   3   3   8   38.00    5.70
   3   3   8   37.70    2.40
  -4  -3  -8  285.27   16.80
  -4  -3  -8  250.17   11.30
   4   3   8  243.58   11.50
   4   3   8  261.67   15.60
  -5  -3  -8   57.39    3.20
  -5  -3  -8   56.69    8.80
   5   3   8   61.39    3.60
   5   3   8   48.20    8.20
  -6  -3  -8    1.80    0.90
  -6  -3  -8   -4.90    5.30
   6   3   8    5.30    5.60
   4  -4  -8   10.80    2.20
  -4   4   8   12.80    3.40
  -4   4   8   10.90    1.50
   3  -4  -8   22.30    2.80
  -3   4   8   21.20    1.90
  -3   4   8   23.60    3.90
   2  -4  -8    4.50    1.60
   2  -4  -8   10.50    4.90
  -2   4   8    7.20    2.50
  -2   4   8    6.70    1.10
   1  -4  -8    1.10    1.30
   1  -4  -8   -3.20    3.50
  -1   4   8    1.00    0.70
   0  -4  -8    0.30    0.80
   0  -4  -8   -1.10    1.20
   0  -4  -8    1.00    1.60
   0  -4  -8    5.10    3.90
   0   4   8    1.40    0.60
   0   4   8   -5.80    4.30
  -1  -4  -8   96.49    5.40
  -1  -4  -8   66.59    8.10
  -1  -4  -8   93.29    6.40
  -1  -4  -8   98.29    4.90
   1   4   8   94.99    7.30
   1   4   8  100.79    4.80
  -2  -4  -8  131.79    7.30
  -2  -4  -8  149.88    6.80
  -2  -4  -8  147.19   10.80
   2   4   8  140.89    9.80
   2   4   8  133.69    6.60
  -3  -4  -8    0.90    1.40
  -3  -4  -8    2.80    4.10
  -3  -4  -8    0.70    0.90
   3   4   8   -3.40    3.40
   3   4   8    1.50    0.70
  -4  -4  -8   13.40    1.30
   4   4   8    6.30    4.80
   4   4   8   13.00    1.50
  -5  -4  -8  129.09    6.20
   5   4   8  127.49   12.10
   5   4   8  124.89    6.50
  -6  -4  -8    1.10    0.80
   6   4   8    9.60    5.70
   6   4   8    2.40    1.80
  -7  -4  -8    0.20    0.90
   7   4   8   -1.40    5.50
   4  -5  -8    0.10    1.80
   4  -5  -8   25.00   16.00
  -4   5   8    3.00    1.20
  -4   5   8    2.40    2.80
   3  -5  -8    4.70    1.80
   3  -5  -8   13.80   13.40
  -3   5   8    5.10    1.30
  -3   5   8    5.50    2.70
   2  -5  -8   11.50    5.10
   2  -5  -8   18.90   11.50
   2  -5  -8   12.70    2.30
  -2   5   8   17.00    1.80
  -2   5   8   11.70    2.80
   1  -5  -8   22.20    2.60
   1  -5  -8   18.70    4.90
   1  -5  -8    5.70    9.10
  -1   5   8   13.10    1.50
  -1   5   8   26.10    3.40
   0  -5  -8   24.80    2.70
   0  -5  -8   33.80    6.00
   0  -5  -8   26.00    3.20
   0  -5  -8   31.70    8.40
   0   5   8   23.40    5.70
   0   5   8   31.10    2.10
  -1  -5  -8   18.30    4.70
  -1  -5  -8   27.20    2.80
  -1  -5  -8   22.70    4.10
   1   5   8   19.60    4.10
   1   5   8   27.20    2.00
  -2  -5  -8   19.50    5.30
  -2  -5  -8   17.00    2.30
   2   5   8   17.30    1.70
   2   5   8   14.30    4.20
  -3  -5  -8    4.70    1.70
   3   5   8    3.40    1.00
   3   5   8    6.80    4.30
  -4  -5  -8   -0.20    0.60
   4   5   8    1.00    0.90
   4   5   8    3.30    4.60
  -5  -5  -8    4.10    0.90
   5   5   8   10.10    5.60
   5   5   8    8.10    1.50
  -6  -5  -8    6.70    1.10
   6   5   8    8.10    1.70
   6   5   8    7.40    5.50
   7   5   8   15.10    6.90
   3  -6  -8    1.10    1.80
   3  -6  -8    8.60   14.30
  -3   6   8    0.10    1.00
  -3   6   8    2.10    2.50
   2  -6  -8   11.80    2.30
   2  -6  -8   19.50    5.40
   2  -6  -8   24.60   12.70
  -2   6   8   14.90    3.00
  -2   6   8   22.50    2.20
   1  -6  -8   14.90   10.10
   1  -6  -8   16.00    4.80
   1  -6  -8   12.60    2.40
  -1   6   8   23.20    3.30
  -1   6   8   21.90    2.00
   0  -6  -8    7.90    2.00
   0  -6  -8    2.60    3.80
   0  -6  -8    4.80    7.50
   0   6   8    3.60    0.90
  -1  -6  -8    1.40    3.70
  -1  -6  -8    4.70    5.60
  -1  -6  -8    1.50    1.50
   1   6   8    1.40    0.80
  -2  -6  -8   65.99    4.70
  -2  -6  -8   81.89    8.60
   2   6   8   80.19    4.10
   2   6   8   54.89    7.20
  -3  -6  -8   13.50    2.30
   3   6   8   13.60    1.70
   3   6   8   10.30    4.90
  -4  -6  -8    1.80    1.50
   4   6   8   -0.80    4.30
   4   6   8    0.70    0.80
  -5  -6  -8   34.70    2.40
   5   6   8   36.10    2.80
   5   6   8   33.40    7.40
  -6  -6  -8   18.50    1.80
   6   6   8   18.80    7.30
   6   6   8   16.40    2.20
  -7  -6  -8    1.30    0.90
   7   6   8    1.50    1.40
   7   6   8    4.70    6.20
   3  -7  -8   11.40   14.60
   2  -7  -8    1.60    1.90
   2  -7  -8   10.30   12.80
  -2   7   8    1.20    2.20
  -2   7   8    1.80    1.20
   1  -7  -8    9.00    4.30
   1  -7  -8    7.20    2.10
   1  -7  -8   -4.80    9.60
  -1   7   8    5.70    2.10
  -1   7   8    6.90    1.40
   0  -7  -8   -7.50    7.90
   0  -7  -8    2.60    3.70
   0  -7  -8    0.60    1.60
   0   7   8    2.60    1.00
  -1  -7  -8    7.70    2.10
  -1  -7  -8   13.20    7.20
  -1  -7  -8   13.40    4.40
   1   7   8    8.40    1.40
  -2  -7  -8    0.70    4.30
  -2  -7  -8   17.20    5.50
  -2  -7  -8   13.20    2.40
   2   7   8   10.80    1.60
  -3  -7  -8    1.10    1.60
   3   7   8    4.20    4.40
   3   7   8    0.70    0.90
  -4  -7  -8   10.00    2.20
   4   7   8   11.60    5.80
   4   7   8    8.30    1.50
  -5  -7  -8   58.19    3.30
   5   7   8   56.29    3.80
   5   7   8   58.19    9.30
  -6  -7  -8   19.60    2.00
   6   7   8   27.10    7.80
   6   7   8   17.20    2.30
   2  -8  -8    5.90   13.50
   2  -8  -8   -3.00    1.80
  -2   8   8    1.50    1.30
   1  -8  -8    0.90   11.00
   1  -8  -8    4.40    2.00
  -1   8   8    0.40    1.10
  -1   8   8    2.30    2.00
   0  -8  -8    9.80    4.20
   0  -8  -8    9.80    9.90
   0  -8  -8    6.20    2.30
   0   8   8    5.50    1.40
  -1  -8  -8   -4.60    7.60
  -1  -8  -8    1.70    3.70
  -1  -8  -8    2.90    1.80
   1   8   8    4.60    1.40
  -2  -8  -8   19.00    2.80
  -2  -8  -8   30.00    8.70
   2   8   8   18.30    2.00
  -3  -8  -8   46.30    4.30
   3   8   8   44.10    3.10
  -4  -8  -8   -1.10    2.00
   4   8   8    0.30    1.10
   4   8   8    2.20    5.10
  -5  -8  -8    0.60    1.90
   5   8   8    1.80    5.30
   5   8   8    0.40    1.10
  -6  -8  -8   22.50    2.10
   6   8   8   23.90    7.60
   6   8   8   22.60    2.60
   1  -9  -8   11.80   13.20
   1  -9  -8    0.90    2.20
  -1   9   8    3.70    1.30
   0  -9  -8    3.50    2.10
   0  -9  -8    4.10   11.00
   0   9   8    4.40    1.30
  -1  -9  -8    1.60    3.90
  -1  -9  -8    5.00    2.40
  -1  -9  -8   -4.00    9.50
   1   9   8    6.50    1.60
  -2  -9  -8    2.50    2.30
   2   9   8    2.00    1.10
  -3  -9  -8    3.90    2.30
   3   9   8    4.40    1.40
  -4  -9  -8    0.40    2.20
   4   9   8    1.80    1.20
  -5  -9  -8    2.60    2.20
   5   9   8   -0.90    1.20
   5   9   8   -0.50    5.90
  -6  -9  -8    7.10    2.80
   6   9   8   10.20    1.90
   6   9   8    4.60    7.10
  -1 -10  -8    1.00    2.30
   1  10   8    0.90    1.30
  -2 -10  -8    1.90    2.10
   2  10   8    2.20    1.40
  -3 -10  -8    7.10    2.70
   3  10   8   13.30    2.10
  -4 -10  -8    5.00    2.70
   4  10   8    1.20    1.40
   5  10   8    5.10    1.70
  -2  -4   9   46.70    5.50
  -1  -4   9   32.90    5.20
  -1  -4   9   33.10    4.30
  -1  -4   9   26.50    8.50
   0  -4   9    0.90    6.60
   0  -4   9   -1.20    3.20
   0  -4   9    0.50    2.10
   1  -4   9   10.10    8.60
   1  -4   9    3.30    4.30
  -3  -3   9   -1.00    2.70
  -2  -3   9   14.20    3.50
  -1  -3   9   37.90    8.70
  -1  -3   9   42.20    4.90
  -1  -3   9   41.50    5.40
   0  -3   9   -2.50    2.80
   0  -3   9    0.40    1.90
   0  -3   9   -1.60    5.50
   1  -3   9    2.60    6.60
   1  -3   9    3.70    2.10
   1  -3   9    1.10    3.80
  -2   3  -9   31.40    9.20
   2  -3   9   38.90    4.30
   2  -3   9   35.90   11.10
   2  -3   9   31.20    6.40
   4   2  -9    7.80    1.50
  -4  -2   9    7.70    3.70
   3   2  -9    1.30    0.90
  -3  -2   9    2.80    2.90
   2   2  -9    0.20    0.50
  -2  -2   9    2.50    2.60
  -1  -2   9   15.10    3.50
  -1  -2   9   18.80    3.40
   0  -2   9   -2.70    2.50
   0  -2   9   10.20    5.90
   0  -2   9    3.70    2.20
  -1   2  -9   -3.80    6.30
   1  -2   9    1.30    3.00
   1  -2   9   -3.50    6.00
   1  -2   9    0.70    1.70
  -2   2  -9   80.69   11.30
   2  -2   9   63.39    7.80
   2  -2   9   64.29   11.60
  -3   2  -9   25.10    9.00
  -3   2  -9   46.20    2.30
   3  -2   9   56.49   12.60
   3  -2   9   57.79    8.20
   4   1  -9    3.30    1.30
  -4  -1   9    0.60    3.20
   3   1  -9    9.90    1.40
  -3  -1   9   11.30    3.50
   2   1  -9   35.80    2.20
  -2  -1   9   24.60    4.10
   1   1  -9   54.59    2.70
  -1  -1   9   54.69    5.20
  -1  -1   9   52.99    5.30
   0   1  -9   49.60    9.50
   0  -1   9   30.20    3.90
   0  -1   9   28.20    6.80
   0  -1   9   33.10    4.50
  -1   1  -9   11.60    7.00
   1  -1   9    8.00    5.80
   1  -1   9    5.90    3.10
  -2   1  -9    3.00    0.90
  -2   1  -9    8.50    7.20
   2  -1   9    0.80    3.50
   2  -1   9   -5.20    5.70
  -3   1  -9   23.60    7.40
  -3   1  -9   27.80    1.60
   3  -1   9   39.90    6.60
   3  -1   9   23.00    9.00
  -4   1  -9    8.20    1.00
  -4   1  -9   14.00    7.50
   4  -1   9    5.00    4.70
   4   0  -9   30.30    2.90
  -4   0   9   35.70    5.10
   3   0  -9   22.30    2.20
  -3   0   9   17.70    3.60
   2   0  -9    0.00    0.90
  -2   0   9    0.20    2.00
   1   0  -9   75.69   10.40
   1   0  -9   76.39    3.90
  -1   0   9   74.39    5.80
  -1   0   9   77.69    5.70
   0   0  -9  104.39   12.40
   0   0  -9  101.39    4.90
   0   0   9  109.39    7.30
  -1   0  -9    3.60    0.80
  -1   0  -9   -2.80    5.00
   1   0   9    1.70    2.80
   1   0   9    1.20    4.70
  -2   0  -9   38.90    2.50
  -2   0  -9   46.40    8.80
   2   0   9   45.40    8.40
   2   0   9   30.20    5.30
  -3   0  -9   91.99   11.40
  -3   0  -9  120.99    5.30
   3   0   9  101.59   12.70
   3   0   9  112.09    9.90
  -4   0  -9    8.90    6.20
  -4   0  -9   16.60    1.30
   4   0   9   11.40    5.30
  -5   0  -9    2.70    6.40
  -5   0  -9   -0.40    0.60
   5   0   9   -0.90    4.80
   4  -1  -9    7.80    1.90
  -4   1   9   10.90    3.60
   3  -1  -9    9.80    1.70
  -3   1   9   15.90    3.60
   2  -1  -9    2.50    1.20
  -2   1   9    3.80    2.50
   1  -1  -9   13.30    5.90
   1  -1  -9   13.50    1.50
  -1   1   9   10.50    2.30
  -1   1   9    6.90    2.30
   0  -1  -9   59.09    3.40
   0  -1  -9   62.59    9.40
   0   1   9   59.29    5.30
  -1  -1  -9    0.80    4.70
  -1  -1  -9    3.10    1.00
   1   1   9    0.50    2.40
   1   1   9    1.40    3.80
  -2  -1  -9    6.40    5.60
  -2  -1  -9    0.20    1.00
   2   1   9    2.40    3.20
   2   1   9   -1.30    4.70
  -3  -1  -9   75.99    3.60
  -3  -1  -9   64.49    9.10
   3   1   9   70.09   14.10
   3   1   9   58.29    7.20
  -4  -1  -9   53.69    8.60
  -4  -1  -9   46.50    2.60
   4   1   9   64.89    8.30
  -5  -1  -9    7.80    6.20
  -5  -1  -9    0.10    0.60
   5   1   9   -0.40    5.00
   4  -2  -9    2.00    1.70
  -4   2   9    3.60    2.90
   3  -2  -9   12.90    2.10
  -3   2   9    8.20    3.10
   2  -2  -9    1.90    1.30
  -2   2   9   -1.00    2.00
   1  -2  -9   -4.50    4.60
   1  -2  -9   -0.10    1.00
  -1   2   9   -0.90    1.90
   0  -2  -9   27.10    6.70
   0  -2  -9   23.40    2.20
   0   2   9   22.40    3.20
   0   2   9   20.50    1.50
  -1  -2  -9   39.80    2.90
  -1  -2  -9   40.90    2.70
  -1  -2  -9   55.69    8.40
   1   2   9   44.20    5.00
   1   2   9   47.60    5.00
   1   2   9   43.60    2.20
  -2  -2  -9    4.10    5.00
  -2  -2  -9    2.80    1.30
   2   2   9   -0.60    3.30
   2   2   9    4.80    3.30
  -3  -2  -9   -3.40    4.60
  -3  -2  -9    1.30    0.50
   3   2   9   -2.10    3.50
  -4  -2  -9   14.40    1.30
  -4  -2  -9   19.00    6.90
   4   2   9    4.60    4.80
  -5  -2  -9    4.50    6.00
  -5  -2  -9    1.50    0.70
   5   2   9   -1.90    4.20
  -6  -2  -9    7.60    6.80
  -6  -2  -9    2.10    0.90
   6   2   9    4.50    5.60
   4  -3  -9    1.70    1.70
  -4   3   9   -3.70    2.70
   3  -3  -9    6.40    1.80
  -3   3   9    8.90    3.30
   2  -3  -9   18.00    6.60
   2  -3  -9   13.20    2.10
  -2   3   9   12.50    3.30
   1  -3  -9    3.10    5.40
   1  -3  -9   10.30    1.70
  -1   3   9    9.10    2.40
  -1   3   9    8.80    1.10
   0  -3  -9   41.20    7.40
   0  -3  -9   40.40    3.10
   0   3   9   38.90    2.30
   0   3   9   41.80    4.10
  -1  -3  -9   37.70    3.00
  -1  -3  -9   31.70    6.90
  -1  -3  -9   41.20    2.60
   1   3   9   43.40    2.30
   1   3   9   35.90    4.60
  -2  -3  -9    7.80    5.20
  -2  -3  -9    0.40    1.20
   2   3   9   -0.20    0.50
   2   3   9    1.10    3.10
  -3  -3  -9    1.90    5.00
  -3  -3  -9    6.40    1.60
   3   3   9    9.70    4.20
   3   3   9    5.90    1.00
  -4  -3  -9   85.99    4.30
  -4  -3  -9   87.89   10.00
   4   3   9   81.69    9.00
  -5  -3  -9   22.40    1.80
  -5  -3  -9   29.20    6.90
   5   3   9    8.70    5.30
  -6  -3  -9   -3.60    6.00
  -6  -3  -9    1.00    0.80
   6   3   9    1.10    5.70
   4  -4  -9    1.80    1.80
  -4   4   9    2.30    3.00
   3  -4  -9    6.70    1.90
  -3   4   9    3.90    2.80
   2  -4  -9   14.90    6.10
   2  -4  -9   14.60    2.30
  -2   4   9   14.20    3.30
  -2   4   9   15.50    1.60
   1  -4  -9    7.00    5.10
   1  -4  -9   11.90    2.00
  -1   4   9   10.20    1.30
  -1   4   9    8.60    2.50
   0  -4  -9    8.60    5.30
   0  -4  -9   12.60    2.00
   0   4   9   15.70    1.40
  -1  -4  -9   28.30    2.20
  -1  -4  -9   28.60    2.70
  -1  -4  -9   17.50    5.40
  -1  -4  -9   23.10    3.80
   1   4   9   27.50    1.90
   1   4   9   25.50    4.20
  -2  -4  -9   49.40    3.10
  -2  -4  -9   47.10    3.60
  -2  -4  -9   58.89    8.10
   2   4   9   52.79    6.00
   2   4   9   49.99    2.80
  -3  -4  -9   73.39    8.90
  -3  -4  -9   74.99    4.80
   3   4   9   63.09    7.50
   3   4   9   67.19    3.70
  -4  -4  -9   56.89    8.50
  -4  -4  -9   62.09    3.30
   4   4   9   58.09    3.40
   4   4   9   54.49    7.90
  -5  -4  -9   12.50    6.60
  -5  -4  -9   13.50    1.40
   5   4   9    8.60    5.80
  -6  -4  -9   -0.40    0.70
  -6  -4  -9  -12.30    5.50
   6   4   9    2.40    6.00
   3  -5  -9    3.00    1.70
  -3   5   9    3.20    1.80
  -3   5   9    0.90    2.70
   2  -5  -9    4.40    1.70
   2  -5  -9    0.30    4.90
  -2   5   9    7.20    1.30
  -2   5   9    5.50    2.70
   1  -5  -9    0.90    4.30
   1  -5  -9    2.10    1.50
  -1   5   9    0.10    2.00
  -1   5   9   -0.60    0.70
   0  -5  -9    9.30    2.00
   0  -5  -9    6.90    4.70
   0   5   9    7.10    1.20
  -1  -5  -9   98.19   10.10
  -1  -5  -9  101.09    5.90
   1   5   9  111.19    8.10
   1   5   9   92.29    5.00
  -2  -5  -9    5.40    4.70
  -2  -5  -9    3.60    1.60
   2   5   9    6.00    1.10
   2   5   9    3.10    3.60
  -3  -5  -9   12.60    5.70
  -3  -5  -9    5.40    1.70
   3   5   9    8.90    1.30
   3   5   9    7.00    4.30
  -4  -5  -9   36.30    2.30
  -4  -5  -9   35.40    7.20
   4   5   9   39.20    2.70
   4   5   9   39.50    6.90
  -5  -5  -9   46.90    2.90
   5   5   9   48.30    3.20
   5   5   9   44.40    8.00
   6   5   9    6.70    5.90
   3  -6  -9   10.70   14.70
   3  -6  -9    4.00    2.00
  -3   6   9    2.00    1.20
  -3   6   9    7.20    3.10
   2  -6  -9   16.10   12.50
   2  -6  -9    7.80    5.40
   2  -6  -9    6.90    2.10
  -2   6   9    7.20    2.90
  -2   6   9    4.90    1.30
   1  -6  -9    8.80    4.80
   1  -6  -9    7.70    2.20
   1  -6  -9   13.90   10.10
  -1   6   9    6.70    2.40
  -1   6   9    5.60    1.20
   0  -6  -9    5.40    4.20
   0  -6  -9    2.80    1.60
   0   6   9    5.50    1.10
  -1  -6  -9    0.80    4.10
  -1  -6  -9    0.90    1.60
   1   6   9    1.60    0.90
  -2  -6  -9   -2.10    4.00
  -2  -6  -9    8.20    2.10
   2   6   9    7.40    4.10
   2   6   9    5.80    1.10
  -3  -6  -9   -3.20    4.60
  -3  -6  -9   -0.20    1.40
   3   6   9   -0.20    4.00
   3   6   9   -0.20    0.90
  -4  -6  -9    1.90    1.90
   4   6   9    0.80    1.00
   4   6   9    1.40    4.70
  -5  -6  -9   19.60    1.90
   5   6   9   24.40    2.40
   5   6   9   33.60    7.60
  -6  -6  -9    1.80    0.80
   6   6   9    4.90    5.80
   6   6   9    2.00    2.10
   2  -7  -9    0.20    1.80
   2  -7  -9   15.70   14.00
  -2   7   9    0.60    1.10
  -2   7   9    1.10    2.50
   1  -7  -9   14.60   11.10
   1  -7  -9    6.50    2.10
   1  -7  -9    7.70    4.70
  -1   7   9    3.30    1.10
  -1   7   9    5.10    2.30
   0  -7  -9    8.30    8.80
   0  -7  -9    1.10    4.00
   0  -7  -9    0.40    1.80
   0   7   9   -0.20    0.90
  -1  -7  -9    9.50    2.40
  -1  -7  -9    5.00    4.50
   1   7   9    5.80    1.20
  -2  -7  -9   30.30    6.30
  -2  -7  -9   26.90    3.40
   2   7   9   34.00    2.60
  -3  -7  -9   20.80    3.00
  -3  -7  -9   14.30    5.90
   3   7   9   18.30    2.10
   3   7   9   16.90    5.60
  -4  -7  -9    2.30    2.00
   4   7   9    5.20    5.40
   4   7   9    5.20    1.30
  -5  -7  -9    2.80    2.30
   5   7   9    6.50    6.10
   5   7   9    8.30    1.70
  -6  -7  -9   10.20    1.40
   6   7   9   10.50    2.00
   6   7   9    4.00    6.60
   1  -8  -9   -1.40   11.80
   1  -8  -9    1.80    2.10
  -1   8   9    1.60    2.30
  -1   8   9    1.70    1.20
   0  -8  -9    0.60    1.90
   0  -8  -9    4.20    4.30
   0   8   9    0.30    0.90
  -1  -8  -9    3.10    4.40
  -1  -8  -9    0.40    1.90
   1   8   9    0.00    1.00
  -2  -8  -9   13.20    5.40
  -2  -8  -9   12.90    2.70
   2   8   9   18.60    2.10
  -3  -8  -9   13.00    2.70
   3   8   9   13.30    1.90
  -4  -8  -9    5.90    2.20
   4   8   9    9.40    5.90
   4   8   9    3.00    1.40
  -5  -8  -9   16.10    3.30
   5   8   9   35.60    8.40
   5   8   9   23.00    2.40
  -6  -8  -9   12.40    3.30
   6   8   9    3.40    6.10
   6   8   9    8.40    1.80
   0  -9  -9   10.00    2.90
   0   9   9    6.10    1.60
  -1  -9  -9    7.70    4.90
  -1  -9  -9    6.90    2.40
   1   9   9    7.90    1.70
  -2  -9  -9    4.10    2.20
  -2  -9  -9    0.60    4.40
   2   9   9    3.90    1.40
  -3  -9  -9   -0.30    2.10
   3   9   9   -0.40    1.20
  -4  -9  -9   -2.20    2.20
   4   9   9   -1.10    1.20
  -5  -9  -9    2.50    2.60
   5   9   9    7.00    6.20
   5   9   9    3.70    1.70
  -2 -10  -9    1.10    2.30
  -2 -10  -9   -2.20    4.50
   2  10   9    0.30    1.30
  -3 -10  -9    6.10    2.80
   3  10   9    9.00    1.80
  -4 -10  -9    0.50    2.40
   4  10   9   -0.40    1.20
  -1  -3  10   13.60    3.40
  -1  -3  10   12.60    7.20
   0  -3  10    0.60    6.90
   0  -3  10    0.40    3.30
   0  -3  10    1.30    2.20
  -2  -2  10   -1.60    2.20
  -1  -2  10   16.30    3.70
  -1  -2  10   28.60    7.20
   0  -2  10    5.70    2.60
   0  -2  10    7.50    6.60
   0  -2  10    4.00    3.40
  -1   2 -10   11.90    7.60
   1  -2  10    5.80    3.80
   1  -2  10    6.60    2.60
   1  -2  10   -3.70    6.70
  -2   2 -10   35.20    9.70
   2  -2  10   47.50    7.20
   3   1 -10   -0.30    0.90
  -3  -1  10   -0.20    2.80
   2   1 -10    4.30    0.90
  -2  -1  10    1.80    2.50
  -1  -1  10   14.60    3.40
   0   1 -10    3.40    7.50
   0  -1  10    9.80    3.50
   0  -1  10   13.00    6.20
   0  -1  10   11.70    3.00
  -1   1 -10    7.60    7.50
   1  -1  10    3.10    6.60
   1  -1  10    6.40    3.50
  -2   1 -10   35.90   10.00
   2  -1  10   20.90    5.40
  -3   1 -10   24.80    8.90
   3  -1  10   34.10    7.00
   3   0 -10    9.50    1.70
  -3   0  10    4.90    3.20
   2   0 -10   34.40    2.50
  -2   0  10   28.20    4.40
   1   0 -10   48.40    2.80
   1   0 -10   64.09   11.20
  -1   0  10   41.10    4.90
   0   0 -10    1.00    0.70
   0   0 -10   -2.10    6.20
   0   0  10   -1.00    2.60
   0   0  10   -0.10    2.20
   0   0  10    0.40    4.70
  -1   0 -10   -3.10    6.00
  -1   0 -10   -0.60    0.70
   1   0  10   -1.20    5.70
   1   0  10   -2.00    2.70
  -2   0 -10   48.60   10.10
  -2   0 -10   33.10    2.40
   2   0  10   38.60    5.80
  -3   0 -10   40.00    9.10
  -3   0 -10   39.30    2.90
   3   0  10   32.00    6.30
  -4   0 -10   11.60    7.60
  -4   0 -10    1.80    0.60
   4   0  10    2.40    5.00
   3  -1 -10    9.30    1.80
  -3   1  10    4.30    3.10
   2  -1 -10    1.80    1.20
  -2   1  10    0.70    2.20
   1  -1 -10   30.20    8.40
   1  -1 -10   46.20    3.00
  -1   1  10   45.10    5.10
   0  -1 -10   74.79   10.90
   0  -1 -10   86.99    4.50
   0   1  10   79.69    6.60
  -1  -1 -10    7.40    6.40
  -1  -1 -10   10.10    1.40
   1   1  10    5.20    3.20
  -2  -1 -10    5.10    1.30
  -2  -1 -10    1.40    5.70
   2   1  10    4.20    3.90
  -3  -1 -10   48.70    9.60
  -3  -1 -10   36.30    3.00
   3   1  10   45.00    6.90
  -4  -1 -10   15.80    7.70
  -4  -1 -10    9.20    1.10
   4   1  10   10.70    5.20
  -5  -1 -10   -0.20    0.70
  -5  -1 -10    1.70    6.80
   5   1  10   -4.20    4.90
   3  -2 -10    4.10    1.60
  -3   2  10    0.20    2.50
   2  -2 -10    2.40    1.40
  -2   2  10    0.70    2.50
   1  -2 -10    4.80    5.70
   1  -2 -10    0.10    1.10
  -1   2  10    0.40    2.20
   0  -2 -10   28.60    7.80
   0  -2 -10   34.50    2.70
   0   2  10   30.60    4.40
  -1  -2 -10    2.50    5.10
  -1  -2 -10    3.90    1.30
   1   2  10    5.50    3.10
  -2  -2 -10   -0.80    5.80
  -2  -2 -10    0.90    1.10
   2   2  10    2.80    3.50
  -3  -2 -10   48.40    9.70
  -3  -2 -10   52.39    3.80
   3   2  10   56.09    7.30
  -4  -2 -10   13.40    1.30
  -4  -2 -10   19.00    7.50
   4   2  10   17.70    5.80
  -5  -2 -10    0.00    0.70
  -5  -2 -10    0.50    6.60
   5   2  10   -0.90    5.20
   3  -3 -10    4.00    1.70
  -3   3  10    5.10    3.30
   2  -3 -10    6.10    1.70
  -2   3  10    8.50    2.90
   1  -3 -10    1.90    1.40
   1  -3 -10    3.30    5.50
  -1   3  10    3.70    2.30
   0  -3 -10    5.50    1.50
   0  -3 -10    2.60    5.50
  -1  -3 -10   14.60    2.00
  -1  -3 -10   16.20    6.60
   1   3  10   14.90    3.60
  -2  -3 -10    4.30    5.20
  -2  -3 -10    0.10    1.30
   2   3  10    1.40    3.50
  -3  -3 -10    0.60    1.40
  -3  -3 -10   -0.60    4.90
   3   3  10   -0.20    3.80
  -4  -3 -10   17.20    7.30
  -4  -3 -10   15.50    1.40
   4   3  10   28.10    6.40
  -5  -3 -10    4.40    0.90
  -5  -3 -10   -1.30    6.40
   5   3  10   -3.80    4.90
   3  -4 -10    9.30    2.30
  -3   4  10    5.20    3.30
   2  -4 -10    4.40    1.70
   2  -4 -10    1.00    5.80
  -2   4  10    5.40    2.80
   1  -4 -10    3.70    5.50
   1  -4 -10    6.90    1.90
  -1   4  10    7.70    2.60
   0  -4 -10   30.20    3.00
   0  -4 -10   31.90    7.30
  -1  -4 -10    5.90    1.70
  -1  -4 -10    9.40    5.60
   1   4  10    6.30    3.30
  -2  -4 -10    8.70    5.80
  -2  -4 -10    7.80    1.90
   2   4  10   16.20    4.30
  -3  -4 -10   83.69    5.50
  -3  -4 -10   81.39   10.30
   3   4  10   97.49    9.30
  -4  -4 -10   32.40    7.30
   4   4  10   33.70    6.70
  -5  -4 -10    2.90    6.30
  -5  -4 -10    2.60    0.90
   5   4  10   -1.00    5.20
  -6  -4 -10   -7.90    6.20
  -6  -4 -10    0.90    0.80
   6   4  10    1.30    6.30
   3  -5 -10   -0.40    1.70
  -3   5  10    0.00    3.00
   2  -5 -10    1.90    1.70
   2  -5 -10   -0.80    5.40
  -2   5  10    2.10    2.50
   1  -5 -10    7.60    5.60
   1  -5 -10    1.80    1.60
  -1   5  10    1.20    2.30
   0  -5 -10   10.10    5.30
   0  -5 -10   17.20    2.50
   0   5  10   12.90    1.60
  -1  -5 -10   23.40    6.40
  -1  -5 -10   42.90    3.70
   1   5  10   33.80    5.00
   1   5  10   45.20    2.70
  -2  -5 -10    6.30    4.80
  -2  -5 -10    5.40    1.80
   2   5  10    2.90    3.70
   2   5  10    2.30    0.90
  -3  -5 -10    2.10    1.70
  -3  -5 -10    4.80    5.40
   3   5  10    0.30    4.10
  -4  -5 -10   64.49    9.70
   4   5  10   41.90    7.30
  -5  -5 -10   -1.00    5.50
  -5  -5 -10    7.30    1.10
   5   5  10    5.00    5.50
  -6  -5 -10   -0.10    0.80
  -6  -5 -10   -1.70    6.60
   6   5  10   -3.20    5.10
   2  -6 -10   -2.80    8.50
   2  -6 -10    8.60    2.40
  -2   6  10    4.50    3.10
   1  -6 -10   11.70    5.80
   1  -6 -10    2.00    1.80
  -1   6  10    5.00    2.60
  -1   6  10    5.60    1.40
   0  -6 -10    2.40    1.70
   0  -6 -10    1.50    4.70
   0   6  10    0.40    0.90
  -1  -6 -10    7.40    5.40
  -1  -6 -10    8.00    2.10
   1   6  10    6.90    1.30
  -2  -6 -10    2.80    1.90
  -2  -6 -10    8.10    5.50
   2   6  10    6.90    1.30
   2   6  10    8.30    4.40
  -3  -6 -10    6.20    5.20
  -3  -6 -10    2.20    1.90
   3   6  10    7.50    4.90
   3   6  10    1.50    1.10
  -4  -6 -10    1.10    1.90
  -4  -6 -10   -5.30    5.20
   4   6  10    3.70    5.10
   4   6  10   -0.10    1.50
  -5  -6 -10    7.60    2.50
  -5  -6 -10   22.70    8.20
   5   6  10   10.40    6.20
  -6  -6 -10    0.20    0.80
   6   6  10    1.70    6.40
   1  -7 -10   -5.60    4.60
   1  -7 -10    0.90    1.90
  -1   7  10   -0.60    2.40
  -1   7  10   -1.10    0.90
   0  -7 -10    0.60    1.60
   0  -7 -10   -2.90    4.10
   0   7  10    0.90    1.00
  -1  -7 -10    6.60    2.20
  -1  -7 -10    8.50    4.90
   1   7  10    9.70    1.50
  -2  -7 -10    3.40    2.10
  -2  -7 -10   10.70    5.40
   2   7  10    4.90    1.30
  -3  -7 -10    5.50    5.40
  -3  -7 -10    0.40    1.90
   3   7  10    0.30    1.00
   3   7  10    2.30    4.70
  -4  -7 -10    3.80    2.00
  -4  -7 -10    1.90    6.10
   4   7  10   10.10    5.60
   4   7  10    9.40    1.70
  -5  -7 -10    2.80    2.40
   5   7  10   11.00    6.50
   1  -8 -10    1.50    2.30
  -1   8  10   -0.10    2.50
  -1   8  10    1.90    1.20
   0  -8 -10    2.00    2.00
   0  -8 -10   -3.90    4.10
   0   8  10    0.10    1.00
  -1  -8 -10   -0.70    1.70
  -1  -8 -10   -2.10    4.40
   1   8  10    1.00    1.10
  -2  -8 -10    0.60    2.00
  -2  -8 -10   -0.40    4.50
   2   8  10    1.30    1.20
  -3  -8 -10    7.20    5.20
  -3  -8 -10    6.50    2.40
   3   8  10   11.30    1.80
  -4  -8 -10    9.80    2.80
   4   8  10    7.20    5.70
   4   8  10    9.10    1.60
  -5  -8 -10    4.70    2.70
   5   8  10    7.60    1.80
   5   8  10   -4.80    5.70
  -1  -9 -10    3.40    2.40
  -1  -9 -10    9.50    5.30
   1   9  10    4.30    1.50
  -2  -9 -10   10.20    2.80
  -2  -9 -10    5.70    5.40
   2   9  10   14.30    2.00
  -3  -9 -10    3.10    5.30
  -3  -9 -10   -0.50    2.20
   3   9  10    1.30    1.30
  -4  -9 -10    2.30    2.50
   4   9  10   -2.10    1.00
  -1  -1  11   10.70    3.30
   0   1 -11   -0.70    8.30
   0  -1  11    3.10    2.80
  -1   1 -11    6.70    8.40
   1  -1  11   21.00    5.10
   1  -1  11   15.70    3.50
  -2   1 -11   21.90    9.80
   2  -1  11   21.50    5.80
   2   0 -11    6.00    1.30
  -2   0  11    7.40    3.40
   1   0 -11   19.00    1.70
  -1   0  11   13.60    3.60
   0   0 -11    0.90    7.60
   0   0  11    4.80    2.80
  -1   0 -11    3.60    7.70
   1   0  11    0.40    3.30
  -2   0 -11   10.20    8.20
   2   0  11   12.40    4.90
  -3   0 -11   28.80    8.80
   3   0  11   17.00    5.50
   2  -1 -11   14.70    1.90
  -2   1  11   13.30    3.90
   1  -1 -11   24.20    2.10
   1  -1 -11   11.40    7.60
  -1   1  11   19.90    3.70
   0  -1 -11    4.10    1.10
   0  -1 -11    3.40    7.50
   0   1  11    4.50    2.70
  -1  -1 -11    6.90    6.80
  -1  -1 -11    8.90    1.40
   1   1  11   13.10    4.00
  -2  -1 -11   37.00    9.70
  -2  -1 -11   34.30    2.70
   2   1  11   35.80    6.10
  -3  -1 -11   14.30    2.00
  -3  -1 -11    7.70    7.40
   3   1  11   25.40    6.20
  -4  -1 -11   -1.70    6.60
   4   1  11   -1.00    5.30
   2  -2 -11    1.30    1.50
  -2   2  11    0.50    2.70
   1  -2 -11   13.70    1.90
   1  -2 -11    9.50    7.20
  -1   2  11    8.30    3.10
   0  -2 -11   11.60    1.80
   0  -2 -11   16.20    7.80
  -1  -2 -11   -0.40    5.80
  -1  -2 -11   -0.30    1.20
   1   2  11    2.60    3.40
  -2  -2 -11   11.00    1.80
  -2  -2 -11   12.50    7.30
   2   2  11    8.00    4.20
  -3  -2 -11   24.50    2.60
  -3  -2 -11   15.60    7.20
   3   2  11   16.10    5.20
  -4  -2 -11    2.70    7.10
  -4  -2 -11   -0.10    1.50
   4   2  11   -1.90    4.10
   2  -3 -11    0.10    1.50
  -2   3  11    0.30    2.60
   1  -3 -11   -3.20    6.30
   1  -3 -11    3.30    1.50
  -1   3  11    1.90    2.40
   0  -3 -11   17.60    2.20
   0  -3 -11   22.70    7.90
  -1  -3 -11    7.90    6.10
  -1  -3 -11    0.90    1.40
  -2  -3 -11    1.60    1.40
  -2  -3 -11   -5.40    5.60
   2   3  11    4.70    3.90
  -3  -3 -11   -0.60    6.60
  -3  -3 -11    6.80    1.90
   3   3  11   -3.60    4.00
  -4  -3 -11    2.10    1.80
  -4  -3 -11    8.40    7.30
   4   3  11    3.90    5.10
   2  -4 -11    3.70    1.80
  -2   4  11    4.70    3.20
   1  -4 -11    3.40    1.70
   1  -4 -11    7.80    6.60
  -1   4  11    3.00    2.50
   0  -4 -11    2.90    1.60
   0  -4 -11   -4.50    5.40
  -1  -4 -11   -2.90    5.40
  -1  -4 -11    0.80    1.50
  -2  -4 -11   -1.50    1.30
  -2  -4 -11    1.80    6.00
   2   4  11    4.70    3.80
  -3  -4 -11   31.70    8.00
  -3  -4 -11   18.20    2.60
   3   4  11   19.20    5.40
  -4  -4 -11   18.30    2.80
  -4  -4 -11   19.30    7.90
   4   4  11   23.70    6.30
  -5  -4 -11    1.10    0.80
  -5  -4 -11    4.20    6.40
   5   4  11    5.10    5.60
   2  -5 -11    2.60    1.90
  -2   5  11    1.70    3.00
   1  -5 -11    1.40    1.70
   1  -5 -11    7.30    6.10
  -1   5  11   -1.50    2.20
   0  -5 -11   13.70    6.20
   0  -5 -11    9.70    2.10
  -1  -5 -11   23.20    3.00
  -1  -5 -11   34.00    8.10
  -2  -5 -11   11.10    2.20
  -2  -5 -11   15.90    6.90
   2   5  11   20.90    5.00
  -3  -5 -11    6.50    5.80
  -3  -5 -11    9.70    2.20
   3   5  11    9.80    5.00
  -4  -5 -11    5.50    2.20
  -4  -5 -11    3.80    6.10
   4   5  11    3.10    5.10
  -5  -5 -11    2.00    2.10
  -5  -5 -11    4.60    7.00
   5   5  11   -3.30    5.30
   1  -6 -11    1.30    5.80
   1  -6 -11    1.20    1.90
  -1   6  11    1.90    2.80
   0  -6 -11    9.80    5.80
   0  -6 -11   13.50    2.50
  -1  -6 -11    1.60    5.40
  -1  -6 -11    1.00    1.80
  -2  -6 -11   -1.00    1.60
  -2  -6 -11    1.10    5.40
   2   6  11   -1.30    3.80
  -3  -6 -11    7.40    2.20
  -3  -6 -11   16.20    6.90
   3   6  11    6.80    5.00
  -4  -6 -11   14.60    2.80
  -4  -6 -11   15.10    7.00
   4   6  11   16.70    5.90
  -5  -6 -11    5.60    2.40
  -5  -6 -11   -0.90    5.90
   5   6  11    8.50    6.20
   0  -7 -11    6.00    5.70
   0  -7 -11    1.40    1.90
  -1  -7 -11    1.30    2.00
  -1  -7 -11    1.40    5.20
  -2  -7 -11   -0.40    5.10
  -2  -7 -11    0.60    1.90
  -3  -7 -11   -1.00    5.30
  -3  -7 -11    3.50    2.20
   3   7  11    3.00    4.80
  -4  -7 -11   -0.80    6.10
  -4  -7 -11    2.80    2.30
   4   7  11    8.20    5.50
  -1  -8 -11    7.90    5.70
  -1  -8 -11    4.00    2.30
  -2  -8 -11    3.00    2.20
  -2  -8 -11    5.60    5.50
  -3  -8 -11    1.60    2.30
  -3  -8 -11    2.20    5.80
   3   8  11    0.40    4.70
  -4  -8 -11    1.10    2.20
  -4  -8 -11   -8.90    5.70
   4   8  11    9.40    5.90
   0  -1 -12    1.70    8.50
   0   1  12    0.50    2.60
  -1  -1 -12   -2.80    7.00
  -2  -1 -12   16.10    9.50
   1  -2 -12   19.80    8.80
   1  -2 -12   19.80    2.30
  -1   2  12   16.00    3.70
   0  -2 -12    3.40    1.40
   0  -2 -12    6.10    7.70
   0   2  12    3.90    2.90
  -1  -2 -12   -0.30    1.20
  -1  -2 -12   -1.00    6.90
  -2  -2 -12    9.00    8.20
  -2  -2 -12   10.40    1.80
  -3  -2 -12    9.00    1.90
  -3  -2 -12   11.10    8.90
   3   2  12   10.30    5.40
   1  -3 -12    4.60    7.70
   1  -3 -12    3.40    1.60
  -1   3  12    3.40    3.10
   0  -3 -12    4.10    1.60
   0  -3 -12   -5.10    7.20
  -1  -3 -12    5.60    7.30
  -1  -3 -12    1.20    1.50
  -2  -3 -12    6.50    1.80
  -2  -3 -12   12.80    7.50
  -3  -3 -12    4.90    1.80
  -3  -3 -12    2.40    7.40
   3   3  12   -1.20    4.90
   1  -4 -12   -1.10    6.80
   1  -4 -12    0.70    1.60
  -1   4  12    1.00    2.60
   0  -4 -12    5.50    1.90
   0  -4 -12   13.10    7.60
  -1  -4 -12   -0.30    1.50
  -1  -4 -12    8.40    7.30
  -2  -4 -12    4.30    6.40
  -2  -4 -12    0.70    1.60
  -3  -4 -12    6.50    2.00
  -3  -4 -12    5.60    7.00
   3   4  12    4.10    4.90
   0  -5 -12    1.20    1.70
   0  -5 -12    3.50    6.70
  -1  -5 -12    4.00    6.90
  -1  -5 -12    2.70    1.90
  -2  -5 -12   21.60    2.90
  -2  -5 -12   26.90    8.40
  -3  -5 -12   10.20    7.90
  -3  -5 -12   11.40    2.50
   3   5  12    8.10    5.10
  -4  -5 -12    3.40    6.50
  -4  -5 -12    1.20    2.00
   4   5  12    0.80    5.20
   0  -6 -12   10.30    2.50
   0  -6 -12    3.50    6.00
  -1  -6 -12    3.00    2.10
  -1  -6 -12   -0.10    6.20
  -2  -6 -12    3.80    6.60
  -2  -6 -12   -1.40    1.90
  -3  -6 -12    3.10    6.80
  -3  -6 -12    2.50    2.10
   3   6  12    8.60    7.00
  -1  -7 -12    5.50    6.20
  -1  -7 -12    3.00    2.10
  -2  -7 -12   -1.10    2.00
  -2  -7 -12    1.00    5.80
  -3  -7 -12   -1.80    2.00
  -3  -7 -12   -4.50    5.80
   0   0   0    0.00    0.00
_computing_structure_solution     'SHELXT 2014/5 (Sheldrick, 2014)'
;
_shelx_hkl_checksum     61465
_shelx_res_file
;
TITL AGL160_a.res in P-1
    AGL160_A.res
    created by SHELXL-2019/1 at 16:30:03 on 11-May-2023
REM Old TITL AGL160 in P-1
REM SHELXT solution in P-1
REM R1 0.185,  Rweak 0.007,  Alpha 0.096,  Orientation as input
REM Formula found by SHELXT:  C14 N8 O2 S2 Ni
CELL  0.71073   6.5394   8.9611  10.2020   67.965   79.666   70.349
ZERR    1.000   0.0011   0.0015   0.0015    0.005    0.006    0.006
LATT  1
SFAC C H N O S NI
UNIT 14 20 6 4 2 1
TEMP 23.000
SIZE 0.26 0.21 0.12
L.S. 24
BOND $H
LIST 4
FMAP 2
PLAN 20
CONF
ACTA
OMIT  0   0   1
OMIT  0   1   0
WGHT    0.045900
FVAR       0.66837
NI1   6    0.500000    0.000000    0.500000    10.50000    0.03368    0.03706 =
         0.03876    0.00392   -0.00740   -0.01571
S1    5    0.215518    0.087803    0.377253    11.00000    0.04282    0.04771 =
         0.05861    0.01500   -0.01999   -0.02483
O1    4    0.820620    0.487379    0.419258    11.00000    0.06884    0.05331 =
         0.06150   -0.00807   -0.01909   -0.03084
O2    4    0.761969    0.326130    0.057369    11.00000    0.05595    0.04395 =
         0.05749   -0.01163    0.00643   -0.02255
AFIX   3
H2O   2    0.634939    0.350050    0.108389    11.00000   -1.50000
AFIX   0
N1    3    0.537463    0.216652    0.396894    11.00000    0.03465    0.04228 =
         0.03522    0.00235   -0.00704   -0.01570
N2    3    0.432047    0.317847    0.272626    11.00000    0.04193    0.04350 =
         0.03677    0.00398   -0.00945   -0.02134
N3    3    0.159468    0.356235    0.142860    11.00000    0.05050    0.05674 =
         0.05113    0.01212   -0.02231   -0.02931
AFIX   3
H3A   2    0.195718    0.448305    0.083360    11.00000   -1.20000
H3B   2    0.032648    0.349515    0.126510    11.00000   -1.20000
AFIX   0
C1    1    0.674664    0.453936    0.359195    11.00000    0.04816    0.04444 =
         0.04350   -0.01144   -0.00315   -0.02017
C2    1    0.820675    0.648024    0.342366    11.00000    0.08676    0.05366 =
         0.07836   -0.01715   -0.01208   -0.03845
AFIX  43
H2    2    0.905332    0.703098    0.359617    11.00000   -1.20000
AFIX   0
C3    1    0.684652    0.716207    0.239631    11.00000    0.09522    0.04265 =
         0.06709   -0.00684   -0.01352   -0.03078
AFIX  43
H3    2    0.658018    0.824589    0.173586    11.00000   -1.20000
AFIX   0
C4    1    0.587190    0.592617    0.249362    11.00000    0.06747    0.04024 =
         0.05400   -0.00634   -0.01524   -0.01907
AFIX  43
H4    2    0.483563    0.604491    0.191646    11.00000   -1.20000
AFIX   0
C5    1    0.653826    0.288109    0.431138    11.00000    0.04569    0.04351 =
         0.03662   -0.00046   -0.00897   -0.01711
AFIX  43
H5    2    0.732223    0.223902    0.511529    11.00000   -1.20000
AFIX   0
C6    1    0.274996    0.266532    0.256801    11.00000    0.03502    0.04079 =
         0.03910    0.00173   -0.00502   -0.01521
C7    1    0.812212    0.161633    0.056271    11.00000    0.10098    0.05517 =
         0.11107   -0.03578   -0.00295   -0.01924
AFIX 137
H7A   2    0.683980    0.143664    0.039468    11.00000   -1.50000
H7B   2    0.864640    0.082516    0.146089    11.00000   -1.50000
H7C   2    0.922412    0.146101   -0.017494    11.00000   -1.50000
AFIX   0
HKLF 4
REM  AGL160_a.res in P-1
REM wR2 = 0.0875, GooF = S = 1.035, Restrained GooF = 1.035 for all data
REM R1 = 0.0318 for 1633 Fo > 4sig(Fo) and 0.0475 for all 2134 data
REM 125 parameters refined using 0 restraints
END
WGHT      0.0441      0.0095
REM Highest difference peak  0.253,  deepest hole -0.208,  1-sigma level  0.049
Q1    1   0.7153  0.3615 -0.0015  11.00000  0.05    0.25
Q2    1   0.3940  0.2964  0.2536  11.00000  0.05    0.24
Q3    1   0.3735  0.0743  0.3729  11.00000  0.05    0.22
Q4    1   0.6563  0.2237  0.3811  11.00000  0.05    0.21
Q5    1   0.2569  0.1852  0.3051  11.00000  0.05    0.21
Q6    1   0.3270  0.0497  0.3299  11.00000  0.05    0.20
Q7    1   0.7975  0.1738 -0.0680  11.00000  0.05    0.20
Q8    1   0.2247  0.0404  0.2672  11.00000  0.05    0.19
Q9    1   0.6948  0.4869  0.3906  11.00000  0.05    0.19
Q10   1   0.4699  0.3695  0.2186  11.00000  0.05    0.19
Q11   1   0.0298  0.2615  0.1713  11.00000  0.05    0.18
Q12   1   0.3690  0.3651  0.3136  11.00000  0.05    0.18
Q13   1   0.9451  0.1640  0.2478  11.00000  0.05    0.17
Q14   1   0.3124  0.0990  0.4764  11.00000  0.05    0.16
Q15   1   0.9527  0.6486  0.4246  11.00000  0.05    0.16
Q16   1   0.7210  0.8261  0.1180  11.00000  0.05    0.15
Q17   1   0.7729  0.0591  0.1417  11.00000  0.05    0.15
Q18   1   0.7811  0.4390  0.4688  11.00000  0.05    0.15
Q19   1   0.4878 -0.0006  0.5349  11.00000  0.05    0.15
Q20   1   0.6848  0.7171  0.3048  11.00000  0.05    0.14
;
_shelx_res_checksum     2999
data_global
_journal_date_recd_electronic     2023-05-22
_journal_date_accepted     2023-06-10
_journal_name_full     'Acta Crystallographica, Section E'
_journal_year     2023
_journal_volume     79
_journal_issue      7
_journal_page_first     669
_journal_page_last     673
_journal_paper_category     GM
_journal_paper_doi     10.1107/S2056989023005182
_journal_coeditor_code     JY2031
_publ_contact_author_name     'Ajaya Bhattarai'
_publ_contact_author_address
;
Department of Chemistry,
M.M.A.M.C (Tribhuvan University)
Biratnagar,
Nepal
;
_publ_contact_author_email     'ajaya.bhattarai@mmamc.tu.edu.np'
_publ_contact_author_fax     ?
_publ_contact_author_phone     ?
_publ_section_title
;\
Crystal structure and Hirshfeld surface analysis of
bis{(<i>Z</i>)-<i>N</i>'-[(<i>E</i>)-(furan-2-yl)methylidene]\
carbamohydrazonothioato}nickel(II) methanol disolvate
;
_publ_section_title_footnote     .
loop_
    _publ_author_name
    _publ_author_address
    'Asmet N. Azizova'
;
Department of Synthesis of Biologically Active Compounds,
Scientific Research Center,
Azerbaijan Medical University,
Samed Vurgun St. 167, Az 1022 Baku,
Azerbaijan
;
    'Gunay Z. Mammadova'
;
Organic Chemistry Department,
Baku State University,
Z. Xalilov Str. 23, Az 1148 Baku,
Azerbaijan
;
    'Sevim T\"urktekin \,Celikesir'
;
Department of Physics,
Faculty of Sciences,
Erciyes University,
38039 Kayseri,
Turkey
;
    'Akkurt, Mehmet'
;
Department of Physics,
Faculty of Sciences,
Erciyes University,
38039 Kayseri,
Turkey
;
    'Ajaya Bhattarai'
;
Department of Chemistry,
M.M.A.M.C (Tribhuvan University)
Biratnagar,
Nepal
;
_publ_section_synopsis
;
In the title complex, the Ni^II^ atom is coordinated by the S and N atoms of
two <i>N</i>'-[(<i>Z</i>)-(furan-2-yl)methylidene]carbamohydrazonothioic acid
ligands in a distorted square-planar geometry.
;
