# Supplementary material for: Crystal structure and Hirshfeld surface analysis of bis­{(Z)-N′-[(E)-(furan-2-yl)methyl­idene]carbamo­hydrazono­thio­ato}nickel(II) methanol disolvate
Source: Acta Crystallogr E Crystallogr Commun. 2023 Jun 30;79(Pt 7):669–73. doi: 10.1107/S2056989023005182 (PMC10439423; doi:10.1107/S2056989023005182)
Supplement: Supplementary file 2 [file e-79-00669-Isup2.hkl]

data_I                                                                          
_shelx_title ' AGL160_a.res in P-1'                                             
_shelx_refln_list_code          4                                               
_shelx_F_calc_maximum      144.32                                               
_exptl_crystal_F_000       238.00                                               
_reflns_d_resolution_high  0.7993                                               
                                                                                
loop_                                                                           
 _space_group_symop_operation_xyz                                               
 'x, y, z'                                                                      
 '-x, -y, -z'                                                                   
                                                                                
_cell_length_a     6.5394                                                       
_cell_length_b     8.9611                                                       
_cell_length_c    10.2020                                                       
_cell_angle_alpha  67.965                                                       
_cell_angle_beta   79.666                                                       
_cell_angle_gamma  70.349                                                       
                                                                                
_shelx_F_squared_multiplier     1.000                                           
                                                                                
loop_                                                                           
 _refln_index_h                                                                 
 _refln_index_k                                                                 
 _refln_index_l                                                                 
 _refln_F_squared_calc                                                          
 _refln_F_squared_meas                                                          
 _refln_F_squared_sigma                                                         
 _refln_observed_status                                                         
   1   0   0       2049.29       2106.42        30.49 o                         
   2   0   0        908.73        961.59        14.79 o                         
   3   0   0       1637.94       1592.49        22.90 o                         
   4   0   0        493.07        498.06        13.97 o                         
   5   0   0          0.77         -0.69         2.33 o                         
   6   0   0         56.55         56.66         3.18 o                         
   7   0   0         55.45         61.85         3.88 o                         
  -7   1   0         88.34         83.05         4.41 o                         
  -6   1   0         22.48         24.09         2.30 o                         
  -5   1   0         21.16         19.17         3.77 o                         
  -4   1   0        266.10        271.07         7.21 o                         
  -3   1   0        438.50        420.04         7.56 o                         
  -2   1   0        618.78        597.33         8.99 o                         
  -1   1   0          8.10          5.64         0.82 o                         
   1   1   0       1199.54       1232.67        18.90 o                         
   2   1   0        209.70        213.21         4.80 o                         
   3   1   0        413.98        433.93         7.11 o                         
   4   1   0       1055.36       1065.66        22.95 o                         
   5   1   0         71.60         46.97        11.08 o                         
   6   1   0          8.56         10.81         2.97 o                         
   7   1   0         91.18         96.46         5.26 o                         
  -7   2   0         47.71         48.38         4.82 o                         
  -6   2   0        146.99        133.71         8.58 o                         
  -5   2   0          1.01          1.05         1.53 o                         
  -4   2   0        124.33        125.96         7.76 o                         
  -3   2   0       1443.74       1450.40        31.62 o                         
  -2   2   0        185.49        184.03         6.35 o                         
  -1   2   0          0.85          1.10         1.50 o                         
   0   2   0          5.40          4.33         1.34 o                         
   1   2   0         20.26         22.10         1.37 o                         
   2   2   0        312.69        294.13         7.13 o                         
   3   2   0          0.79          1.91         1.08 o                         
   4   2   0         48.14         31.38         4.17 o                         
   5   2   0         65.23         65.43         4.59 o                         
   6   2   0          0.57          1.68         2.10 o                         
   7   2   0         59.29         55.92         7.03 o                         
   8   2   0         77.88         83.36         9.51 o                         
  -6   3   0         48.94         46.06         4.48 o                         
  -5   3   0         10.78         10.69         1.72 o                         
  -4   3   0          6.57          7.20         1.23 o                         
  -3   3   0        122.50        101.12         3.03 o                         
  -2   3   0        329.10        324.30         9.29 o                         
  -1   3   0         80.88         83.15         2.19 o                         
   0   3   0       1307.73       1384.51        21.61 o                         
   1   3   0       1834.67       1842.75        32.38 o                         
   2   3   0         43.22         43.44         2.21 o                         
   3   3   0        114.95        127.08         3.51 o                         
   4   3   0       1184.62       1137.54        25.97 o                         
   5   3   0        230.32        235.52         6.97 o                         
   6   3   0         18.97         15.70         2.07 o                         
   7   3   0         19.20         18.38         4.23 o                         
   8   3   0        113.89        116.77         5.36 o                         
  -6   4   0         19.95         22.25         2.89 o                         
  -5   4   0         64.94         54.13         6.98 o                         
  -4   4   0          1.24         -0.38         3.30 o                         
  -3   4   0         27.33         26.61         1.50 o                         
  -2   4   0        404.94        395.96        10.46 o                         
  -1   4   0         21.58         17.80         1.29 o                         
   0   4   0        121.24        115.28         2.74 o                         
   1   4   0       2703.20       2789.58        45.63 o                         
   2   4   0        267.43        249.31         5.72 o                         
   3   4   0          3.79          2.82         0.66 o                         
   4   4   0        652.32        632.55        13.49 o                         
   5   4   0        675.89        691.96        16.94 o                         
   6   4   0        100.57         99.66         7.43 o                         
   7   4   0         57.64         60.54         3.56 o                         
   8   4   0         51.45         57.23         5.67 o                         
  -5   5   0         16.77         17.96         5.30 o                         
  -4   5   0         10.21         14.53         5.26 o                         
  -3   5   0        177.52        186.86        10.02 o                         
  -2   5   0        668.55        684.16        19.48 o                         
  -1   5   0        168.25        174.91         5.40 o                         
   0   5   0         71.65         81.86         5.04 o                         
   1   5   0        524.02        534.99        10.34 o                         
   2   5   0       1622.64       1571.37        39.06 o                         
   3   5   0          8.03          5.83         0.76 o                         
   4   5   0          5.18          4.43         1.07 o                         
   5   5   0        732.97        682.36        16.98 o                         
   6   5   0         29.47         30.99         2.36 o                         
   7   5   0         30.70         27.74         3.46 o                         
  -4   6   0         11.07          8.38         5.77 o                         
  -3   6   0         56.38         43.32         4.52 o                         
  -2   6   0        135.20        152.92        10.46 o                         
  -1   6   0         13.86         12.15         1.45 o                         
   0   6   0         95.96        101.34         3.64 o                         
   1   6   0        136.18        127.52         4.56 o                         
   2   6   0        105.41         92.50         3.28 o                         
   3   6   0        257.78        255.41         8.43 o                         
   4   6   0          8.11          5.45         1.41 o                         
   5   6   0          0.85          0.82         0.93 o                         
   6   6   0         54.11         56.81         4.23 o                         
   7   6   0          1.50          0.35         1.45 o                         
  -4   7   0          3.55         -3.96         7.30 o                         
  -3   7   0         36.59          6.86         8.16 o                         
  -2   7   0         36.61         42.70         3.92 o                         
  -1   7   0        431.00        401.05        13.10 o                         
   0   7   0          8.99          8.84         2.41 o                         
   1   7   0          1.94          1.92         0.83 o                         
   2   7   0        280.41        284.92         6.34 o                         
   3   7   0         11.55         11.90         1.58 o                         
   4   7   0          0.89          0.57         1.44 o                         
   5   7   0        210.43        221.65         9.54 o                         
   6   7   0        113.90        121.24         4.94 o                         
   7   7   0          5.02          3.78         2.94 o                         
  -3   8   0          4.24          2.44         2.38 o                         
  -2   8   0          0.57          3.53         2.45 o                         
  -1   8   0         26.23         -4.70        21.71 o                         
   0   8   0          8.78          9.19         5.71 o                         
   1   8   0          0.71          1.69         1.48 o                         
   2   8   0        259.22        285.29         8.42 o                         
   3   8   0        191.24        185.97         6.43 o                         
   4   8   0          5.24          3.79         3.13 o                         
   5   8   0         91.72        106.47         6.30 o                         
   6   8   0        263.38        282.36        12.87 o                         
  -1   9   0         48.86         57.31         8.62 o                         
   0   9   0         29.23          3.36        23.06 o                         
   1   9   0          4.95          3.04         8.39 o                         
   2   9   0         39.02         40.50         4.15 o                         
   3   9   0        116.61        116.47         6.16 o                         
   4   9   0         14.73         16.86         5.66 o                         
   5   9   0          0.19         -3.29         3.92 o                         
   1  10   0          5.77         25.30        24.85 o                         
   2  10   0         30.84         31.21         6.49 o                         
   3  10   0        114.81        122.52        33.12 o                         
   4  10   0         28.49         26.99         4.17 o                         
  -2 -10   1          2.50          1.66         5.26 o                         
  -5  -9   1          1.41         -2.50         4.70 o                         
  -4  -9   1         49.67         46.15         4.07 o                         
  -3  -9   1        227.71        222.92        18.02 o                         
  -2  -9   1         71.54         64.99         5.82 o                         
  -1  -9   1          6.51          4.36         6.27 o                         
   0  -9   1         41.23         43.67         4.40 o                         
   1  -9   1         40.06          9.18        26.86 o                         
  -6  -8   1        120.18        130.37         7.66 o                         
  -5  -8   1          4.70          1.60         2.29 o                         
  -4  -8   1         12.58         12.72         2.60 o                         
  -3  -8   1        233.19        249.24        12.85 o                         
  -2  -8   1         21.85         16.80         4.69 o                         
  -1  -8   1         17.81         19.04         2.66 o                         
   0  -8   1        184.53        185.35        12.87 o                         
   1  -8   1         69.71         81.23        10.97 o                         
   2  -8   1          5.09          5.80         5.70 o                         
  -6  -7   1        176.42        183.22        11.19 o                         
  -5  -7   1        216.71        208.14         9.36 o                         
  -4  -7   1         37.28         33.36         5.59 o                         
  -3  -7   1         37.53         38.83         3.88 o                         
  -2  -7   1         57.47         62.37         2.45 o                         
  -1  -7   1          4.87          3.58         1.14 o                         
   0  -7   1          1.76          1.42         2.99 o                         
   1  -7   1        105.72        104.70        18.58 o                         
   2  -7   1         15.28         13.62         5.18 o                         
   3  -7   1          0.13         -1.49         4.03 o                         
  -7  -6   1          7.29          4.67         2.75 o                         
  -6  -6   1        155.18        165.42         8.39 o                         
  -5  -6   1         10.80          9.69         1.65 o                         
  -4  -6   1         22.74         19.96         1.42 o                         
  -3  -6   1        427.37        429.49        10.26 o                         
  -2  -6   1        885.81        903.86        18.15 o                         
  -1  -6   1         26.62         25.59         2.27 o                         
   0  -6   1         19.50         16.48         2.68 o                         
   1  -6   1        297.59        297.60        10.17 o                         
   2  -6   1         15.47         20.76         7.27 o                         
   3  -6   1         19.37         15.80         9.20 o                         
   4  -6   1         20.81         19.37         9.10 o                         
  -7  -5   1          1.12          0.18         1.33 o                         
  -6  -5   1         30.15         28.94         2.81 o                         
  -5  -5   1         44.92         47.05         2.97 o                         
  -4  -5   1          5.91          4.25         1.16 o                         
  -3  -5   1         89.34         78.32         3.20 o                         
  -2  -5   1        680.06        661.52        13.44 o                         
  -1  -5   1         30.94         26.60         1.79 o                         
   0  -5   1          1.23          1.69         0.78 o                         
   1  -5   1        683.14        702.01        15.28 o                         
   2  -5   1        593.72        682.31        16.99 o                         
   3  -5   1         46.49         48.03         3.05 o                         
   4  -5   1         76.74         71.49         4.46 o                         
   5  -5   1         87.20         99.89         6.24 o                         
  -7  -4   1          0.32          0.90         2.84 o                         
  -6  -4   1        277.24        286.11         8.50 o                         
  -5  -4   1        981.65        995.00        23.51 o                         
  -4  -4   1         81.37         72.23         2.43 o                         
  -3  -4   1          4.86          5.67         0.90 o                         
  -2  -4   1        497.23        477.17         8.87 o                         
  -1  -4   1        587.19        651.66        11.80 o                         
   0  -4   1        262.41        263.80         6.13 o                         
   1  -4   1         63.31         61.67         2.32 o                         
   2  -4   1        234.07        214.30         5.75 o                         
   3  -4   1        134.63        127.71         3.89 o                         
   4  -4   1          3.77          6.01         2.39 o                         
   5  -4   1         35.91         41.99         6.68 o                         
   6  -4   1         50.15         46.07         7.93 o                         
  -7  -3   1          9.09          9.45         2.05 o                         
  -6  -3   1         22.04         24.38         2.32 o                         
  -5  -3   1        503.52        492.76        13.28 o                         
  -4  -3   1        395.82        373.85         8.44 o                         
  -3  -3   1         59.94         64.68         2.28 o                         
  -2  -3   1       2187.74       2336.40        38.29 o                         
  -1  -3   1       3002.63       3110.91        54.41 o                         
   0  -3   1          0.72          0.35         0.87 o                         
   1  -3   1        245.79        227.85         4.39 o                         
   2  -3   1       1055.06       1070.35        20.05 o                         
   3  -3   1         12.77         11.34         1.48 o                         
   4  -3   1         13.65         10.83         1.28 o                         
   5  -3   1         43.95         44.08         5.96 o                         
   6  -3   1         14.13         11.53         4.01 o                         
  -7  -2   1         23.47         22.32         2.32 o                         
  -6  -2   1          0.73          1.71         1.31 o                         
  -5  -2   1         57.38         58.73         2.87 o                         
  -4  -2   1        294.94        311.58        12.13 o                         
  -3  -2   1         77.27         85.46         4.28 o                         
  -2  -2   1         63.53         67.33         1.66 o                         
  -1  -2   1        751.26        750.43        14.55 o                         
   0  -2   1        806.81        827.70        13.90 o                         
   1  -2   1         91.79         85.96         2.87 o                         
   2  -2   1        259.13        243.01         4.39 o                         
   3  -2   1        478.30        480.08         8.50 o                         
   4  -2   1         18.69         17.42         2.75 o                         
   5  -2   1        102.06        115.68         7.49 o                         
   6  -2   1        145.26        149.17         5.79 o                         
   7  -2   1          0.76         -0.40         5.72 o                         
  -7  -1   1         29.58         31.03         2.82 o                         
  -6  -1   1         16.61         13.20         1.85 o                         
  -5  -1   1        199.47        202.83         6.23 o                         
  -4  -1   1        657.52        632.69        13.63 o                         
  -3  -1   1        135.01        157.74         4.56 o                         
  -2  -1   1         88.28         85.29         2.95 o                         
  -1  -1   1       4019.58       4099.72        66.49 o                         
   0  -1   1        119.84        128.96         2.89 o                         
   1  -1   1        592.78        613.19         9.39 o                         
   2  -1   1       1314.77       1305.92        18.60 o                         
   3  -1   1       1215.58       1310.96        22.56 o                         
   4  -1   1         31.25         25.39         1.76 o                         
   5  -1   1          7.62          8.04         1.40 o                         
   6  -1   1        182.63        188.37        10.19 o                         
   7  -1   1         81.08         78.57         4.32 o                         
  -7   0   1         35.35         34.10         2.88 o                         
  -6   0   1         50.25         57.75         3.29 o                         
  -5   0   1        157.21        161.47         5.28 o                         
  -4   0   1        453.85        462.36        10.11 o                         
  -3   0   1        172.59        163.95         5.22 o                         
  -2   0   1         15.35         16.39         0.93 o                         
  -1   0   1       1081.22       1117.66        16.34 o                         
   1   0   1       2510.78       2429.45        37.16 o                         
   2   0   1       1074.95       1187.56        17.63 o                         
   3   0   1        990.99        933.11        14.83 o                         
   4   0   1         72.17         65.20         4.42 o                         
   5   0   1          0.36          0.42         1.17 o                         
   6   0   1        138.60        146.80         8.48 o                         
   7   0   1        126.94        135.49        14.04 o                         
  -7   1   1         60.76         66.44         3.92 o                         
  -6   1   1          2.56          3.37         6.11 o                         
  -5   1   1          0.48          0.96         2.18 o                         
  -4   1   1        538.56        547.09        15.18 o                         
  -3   1   1       1032.44       1062.42        18.67 o                         
  -2   1   1        537.09        514.19         8.24 o                         
  -1   1   1       1824.57       1917.26        27.97 o                         
   1   1   1        366.01        366.18         6.30 o                         
   2   1   1         80.89         83.25         2.69 o                         
   3   1   1        872.65        864.87        13.05 o                         
   4   1   1       1111.53       1185.23        25.24 o                         
   5   1   1         66.69         81.93         5.87 o                         
   6   1   1          9.03         10.10         2.54 o                         
   7   1   1         29.08         31.83         2.75 o                         
  -7   2   1         38.69         51.30         3.65 o                         
  -6   2   1         22.07         19.64         2.34 o                         
  -5   2   1          8.03          5.81         2.48 o                         
  -4   2   1        211.79        222.66         6.65 o                         
  -3   2   1        654.43        598.23        15.46 o                         
  -2   2   1          0.73          1.06         1.32 o                         
  -1   2   1        137.47        154.85         3.72 o                         
   0   2   1       2748.57       2949.97        51.99 o                         
   1   2   1        655.76        632.23        10.01 o                         
   2   2   1        425.42        447.97         7.44 o                         
   3   2   1       1346.14       1245.10        22.97 o                         
   4   2   1        855.79        888.30        20.61 o                         
   5   2   1         40.04         34.12         4.14 o                         
   6   2   1         22.90         18.79         2.88 o                         
   7   2   1        184.75        189.94         6.70 o                         
   8   2   1          4.19          5.23         1.92 o                         
  -6   3   1         89.49         93.99         8.31 o                         
  -5   3   1          5.60          6.34         1.57 o                         
  -4   3   1         29.70         31.63         3.03 o                         
  -3   3   1        292.08        285.94         7.53 o                         
  -2   3   1         61.81         60.09         2.03 o                         
  -1   3   1          2.47          2.59         1.03 o                         
   0   3   1         92.84         83.74         2.08 o                         
   1   3   1        206.41        210.73         4.38 o                         
   2   3   1         71.52         67.60         2.49 o                         
   3   3   1          5.16         11.73         1.61 o                         
   4   3   1        148.85        122.53         8.20 o                         
   5   3   1        157.05        160.62         6.14 o                         
   6   3   1          5.87          8.22         3.65 o                         
   7   3   1        118.71        122.09         6.36 o                         
   8   3   1         93.23         92.86         4.73 o                         
  -6   4   1         15.88         16.01         8.98 o                         
  -5   4   1          0.17         -0.30         1.42 o                         
  -4   4   1          2.21          3.27         1.60 o                         
  -3   4   1        359.12        372.55        10.84 o                         
  -2   4   1        190.67        177.57         9.60 o                         
  -1   4   1          0.47          1.55         0.89 o                         
   0   4   1       2136.71       2322.07        38.57 o                         
   1   4   1       2556.58       2748.29        45.01 o                         
   2   4   1         37.10         34.44         1.18 o                         
   3   4   1        178.83        169.62         5.98 o                         
   4   4   1        807.26        826.09        23.08 o                         
   5   4   1        113.11        105.93         5.12 o                         
   6   4   1          0.30         -0.75         1.71 o                         
   7   4   1         70.47         69.72         3.74 o                         
   8   4   1        121.44        128.32         7.37 o                         
  -5   5   1         14.77         18.14         2.54 o                         
  -4   5   1         12.22         11.74         2.81 o                         
  -3   5   1         17.04         16.33         1.55 o                         
  -2   5   1        149.89        155.00         7.36 o                         
  -1   5   1        336.24        352.19         9.48 o                         
   0   5   1         55.87         68.67         2.82 o                         
   1   5   1        233.44        200.68         4.44 o                         
   2   5   1        423.81        402.09         8.54 o                         
   3   5   1        143.89        141.92         3.89 o                         
   4   5   1        941.43        951.51        33.77 o                         
   5   5   1        845.95        856.07        20.63 o                         
   6   5   1          9.73          8.16         1.47 o                         
   7   5   1          2.72          0.27         1.97 o                         
   8   5   1         52.86         54.03         3.72 o                         
  -4   6   1         13.20         10.71         2.18 o                         
  -3   6   1        132.25        141.14         9.79 o                         
  -2   6   1        378.29        392.01        12.89 o                         
  -1   6   1          1.50          2.25         1.19 o                         
   0   6   1         28.47         30.04         3.12 o                         
   1   6   1        510.10        516.08        10.16 o                         
   2   6   1        375.03        374.34         7.79 o                         
   3   6   1         58.94         51.03         2.28 o                         
   4   6   1          0.85          1.33         0.90 o                         
   5   6   1        180.75        179.73         6.10 o                         
   6   6   1         13.78         12.62         3.52 o                         
   7   6   1          0.21          1.66         3.62 o                         
  -4   7   1          0.09         -2.28         4.10 o                         
  -3   7   1          0.30         -1.84         6.69 o                         
  -2   7   1         83.01         83.48         4.61 o                         
  -1   7   1         75.42         72.38        10.57 o                         
   0   7   1         28.19         28.61         2.60 o                         
   1   7   1        363.85        369.04         8.52 o                         
   2   7   1        418.67        390.74         9.68 o                         
   3   7   1          9.45          4.80         1.56 o                         
   4   7   1          8.69          5.11         2.04 o                         
   5   7   1        178.73        172.29        11.91 o                         
   6   7   1         37.09         37.46         2.68 o                         
   7   7   1          6.67          5.62         1.78 o                         
  -3   8   1          0.10         -0.30         2.36 o                         
  -2   8   1         21.95         30.47         3.98 o                         
  -1   8   1         28.41         32.19         6.64 o                         
   0   8   1          0.95         -1.25         4.25 o                         
   1   8   1          1.28         22.61        18.13 o                         
   2   8   1         54.84         57.48         3.30 o                         
   3   8   1        210.94        208.23         6.95 o                         
   4   8   1        116.01        121.05         6.41 o                         
   5   8   1         78.84         81.52         8.80 o                         
   6   8   1         92.24        107.94         6.44 o                         
   7   8   1         19.21         14.20         6.60 o                         
  -2   9   1         10.86          9.38         5.71 o                         
  -1   9   1         61.88         48.13        13.32 o                         
   0   9   1         16.02         20.17        12.20 o                         
   1   9   1          3.13          1.56         3.36 o                         
   2   9   1        121.31        111.90         7.08 o                         
   3   9   1         32.90         42.91         6.58 o                         
   4   9   1          6.74          4.09         3.20 o                         
   5   9   1         87.48         81.52         5.76 o                         
   6   9   1        131.64        131.69         8.73 o                         
   0  10   1         25.80         28.61         7.50 o                         
   1  10   1         20.93         22.95         6.94 o                         
   2  10   1         57.93         52.59        13.32 o                         
   3  10   1         72.96         77.74        17.57 o                         
   4  10   1          2.04         -2.97         9.74 o                         
   5  10   1          0.67          1.85         5.84 o                         
  -4  -9   2        121.97        146.85         8.58 o                         
  -3  -9   2         80.15         89.10        10.75 o                         
  -2  -9   2          2.37          2.01         2.00 o                         
  -1  -9   2         36.72         27.88         6.38 o                         
   0  -9   2        112.08        120.87        26.63 o                         
  -5  -8   2          0.44         -0.62         2.11 o                         
  -4  -8   2         58.52         59.83         6.72 o                         
  -3  -8   2        196.05        194.31        13.57 o                         
  -2  -8   2         43.68         34.97        25.41 o                         
  -1  -8   2          4.33          4.76         2.00 o                         
   0  -8   2        115.71        109.87         6.53 o                         
   1  -8   2        122.81        129.35        23.05 o                         
   2  -8   2         16.81          9.73         7.73 o                         
  -6  -7   2        120.64        130.09        22.60 o                         
  -5  -7   2          7.64          4.94         2.27 o                         
  -4  -7   2         95.13         89.23         5.32 o                         
  -3  -7   2        417.40        465.74        26.75 o                         
  -2  -7   2          8.75         10.31         6.06 o                         
  -1  -7   2          0.71          0.57         3.45 o                         
   0  -7   2         74.55         73.38         7.95 o                         
   1  -7   2         41.38         49.30        16.12 o                         
   2  -7   2          6.91          8.31         8.49 o                         
   3  -7   2         18.61         18.00         9.78 o                         
  -7  -6   2         19.64         22.48         4.09 o                         
  -6  -6   2        239.21        236.72        24.06 o                         
  -5  -6   2         43.56         48.55         6.83 o                         
  -4  -6   2         10.20         11.28         1.34 o                         
  -3  -6   2        204.24        199.88         5.40 o                         
  -2  -6   2         92.60        106.78         3.17 o                         
  -1  -6   2          2.30          0.55         1.64 o                         
   0  -6   2        475.40        475.93        10.56 o                         
   1  -6   2        119.64        118.61         4.66 o                         
   2  -6   2         72.72         70.20         8.53 o                         
   3  -6   2          1.17         -1.02         9.95 o                         
   4  -6   2         59.12         54.09        14.05 o                         
  -7  -5   2          2.37          3.62         2.73 o                         
  -6  -5   2         23.34         22.88         2.22 o                         
  -5  -5   2         44.51         35.48         4.04 o                         
  -4  -5   2         29.11         29.60         2.15 o                         
  -3  -5   2        123.11        119.87         3.34 o                         
  -2  -5   2        711.25        659.74        14.87 o                         
  -1  -5   2         85.19         89.05         2.56 o                         
   0  -5   2         61.34         61.97         3.47 o                         
   1  -5   2        475.22        455.85        12.73 o                         
   2  -5   2        316.46        317.90        10.12 o                         
   3  -5   2          2.55          0.63         1.55 o                         
   4  -5   2         76.39         78.06         9.90 o                         
   5  -5   2        106.01         88.69        16.82 o                         
  -7  -4   2          1.38          0.98         1.81 o                         
  -6  -4   2        205.98        207.19         7.13 o                         
  -5  -4   2         41.46         37.85         2.34 o                         
  -4  -4   2          0.43          0.65         0.63 o                         
  -3  -4   2        726.75        695.68        15.62 o                         
  -2  -4   2        456.16        434.06         9.04 o                         
  -1  -4   2          5.79          7.42         0.56 o                         
   0  -4   2        261.63        303.90         9.73 o                         
   1  -4   2       1274.52       1301.31        22.13 o                         
   2  -4   2        734.54        826.56        18.39 o                         
   3  -4   2         30.95         32.10         1.67 o                         
   4  -4   2         19.95         11.42         2.78 o                         
   5  -4   2         99.83        115.69        19.93 o                         
  -7  -3   2         12.32         13.59         2.08 o                         
  -6  -3   2        179.21        174.18         8.32 o                         
  -5  -3   2        682.32        702.63        17.17 o                         
  -4  -3   2          7.69          5.53         1.53 o                         
  -3  -3   2          7.48          9.54         0.95 o                         
  -2  -3   2       2273.90       2402.77        39.43 o                         
  -1  -3   2       1185.79       1160.35        19.32 o                         
   0  -3   2         34.18         40.37         1.63 o                         
   1  -3   2        143.08        125.24         5.27 o                         
   2  -3   2        307.28        281.81         6.01 o                         
   3  -3   2         64.54         71.83         2.39 o                         
   4  -3   2         60.38         62.90         3.89 o                         
   5  -3   2         75.99         86.74        10.24 o                         
   6  -3   2         14.17         18.67         6.25 o                         
  -7  -2   2          1.15          0.27         1.49 o                         
  -6  -2   2         46.98         47.74         4.49 o                         
  -5  -2   2        643.59        654.84        17.06 o                         
  -4  -2   2        195.61        189.02         4.54 o                         
  -3  -2   2         14.54         14.26         1.06 o                         
  -2  -2   2       1742.17       1847.61        30.35 o                         
  -1  -2   2       2107.60       2288.08        40.43 o                         
   0  -2   2          2.63          2.96         0.33 o                         
   1  -2   2        283.76        272.14         5.09 o                         
   2  -2   2        443.08        429.07         7.26 o                         
   3  -2   2         15.63         21.52         1.79 o                         
   4  -2   2          5.31          2.86         1.43 o                         
   5  -2   2        121.13        125.51         8.17 o                         
   6  -2   2         45.07         37.75         2.76 o                         
  -7  -1   2         10.83          7.19         1.94 o                         
  -6  -1   2          1.13          0.67         1.36 o                         
  -5  -1   2          7.39          7.57         1.36 o                         
  -4  -1   2        178.81        168.00         7.51 o                         
  -3  -1   2        101.06        100.11         2.69 o                         
  -2  -1   2        105.45        103.86         2.26 o                         
  -1  -1   2        111.74        110.18         2.23 o                         
   0  -1   2        752.36        716.28        24.30 o                         
   1  -1   2         64.59         58.98         1.60 o                         
   2  -1   2       2296.95       2437.84        33.87 o                         
   3  -1   2        762.05        752.41        13.55 o                         
   4  -1   2          0.76         -0.07         1.74 o                         
   5  -1   2        209.11        203.00         9.45 o                         
   6  -1   2        183.82        179.35         6.87 o                         
   7  -1   2          0.79          4.09         6.14 o                         
  -7   0   2         13.92         16.58         4.04 o                         
  -6   0   2          4.50          6.15         1.74 o                         
  -5   0   2        260.76        267.15        12.63 o                         
  -4   0   2        366.02        360.13         8.16 o                         
  -3   0   2         22.93         24.27         2.79 o                         
  -2   0   2         54.11         54.42         2.58 o                         
  -1   0   2         19.01         16.44         0.80 o                         
   0   0   2        201.53        188.92         3.81 o                         
   1   0   2          4.78          0.96         0.64 o                         
   2   0   2        160.62        141.76         2.94 o                         
   3   0   2       2004.93       2050.39        32.49 o                         
   4   0   2        133.37        137.17         7.79 o                         
   5   0   2          7.23          7.08         4.25 o                         
   6   0   2        354.92        378.31        10.31 o                         
   7   0   2        206.42        196.25        18.04 o                         
  -7   1   2         35.40         34.93         8.72 o                         
  -6   1   2          6.69          4.70         1.70 o                         
  -5   1   2         75.32         76.34         3.46 o                         
  -4   1   2        484.74        462.43        13.67 o                         
  -3   1   2          0.92          0.67         1.49 o                         
  -2   1   2        812.13        892.79        12.50 o                         
  -1   1   2      20827.92      20704.03       295.00 o                         
   0   1   2       2198.26       2207.58        30.15 o                         
   1   1   2       1339.08       1317.19        21.74 o                         
   2   1   2       1987.04       1971.80        27.44 o                         
   3   1   2        752.66        750.30        11.45 o                         
   4   1   2          3.48          3.21         2.43 o                         
   5   1   2         85.55         80.01         7.00 o                         
   6   1   2        118.79        131.13        11.92 o                         
   7   1   2         27.50         25.65         3.71 o                         
  -6   2   2          5.42          5.10         2.18 o                         
  -5   2   2          8.12          9.67         2.44 o                         
  -4   2   2        279.12        306.84        10.68 o                         
  -3   2   2        731.76        751.71        13.76 o                         
  -2   2   2         45.41         49.10         1.48 o                         
  -1   2   2        115.40        115.47         2.70 o                         
   0   2   2       4227.50       4224.30        68.71 o                         
   1   2   2       1011.52       1055.16        17.51 o                         
   2   2   2         11.71         10.62         0.81 o                         
   3   2   2       1708.30       1793.53        26.62 o                         
   4   2   2        723.43        735.87        17.41 o                         
   5   2   2          0.40         -0.66         2.13 o                         
   6   2   2         66.30         66.61         3.37 o                         
   7   2   2         44.78         49.75         3.42 o                         
   8   2   2          0.52          1.16         2.65 o                         
  -6   3   2          8.58          8.79         3.07 o                         
  -5   3   2         24.99         24.26         6.14 o                         
  -4   3   2        272.37        277.34         6.76 o                         
  -3   3   2        128.42        121.92         4.22 o                         
  -2   3   2          0.46          0.63         1.04 o                         
  -1   3   2          0.72          1.44         1.66 o                         
   0   3   2         51.39         48.78         2.95 o                         
   1   3   2        433.98        424.28         7.24 o                         
   2   3   2         60.31         56.08         2.46 o                         
   3   3   2         21.16         11.38         1.51 o                         
   4   3   2        389.63        364.37        11.57 o                         
   5   3   2          0.45          0.18         3.46 o                         
   6   3   2         30.07         24.34         4.20 o                         
   7   3   2        293.10        312.33        12.13 o                         
   8   3   2         26.49         27.31         2.85 o                         
  -6   4   2         20.06         23.72         4.14 o                         
  -5   4   2          0.30         -1.03         1.68 o                         
  -4   4   2          1.22          0.02         1.20 o                         
  -3   4   2        188.02        202.11         8.64 o                         
  -2   4   2        239.40        264.04         9.34 o                         
  -1   4   2        112.30        114.02         2.93 o                         
   0   4   2        225.94        198.07         4.70 o                         
   1   4   2        501.42        521.88         9.38 o                         
   2   4   2        196.29        212.46         4.11 o                         
   3   4   2        465.18        466.95        10.12 o                         
   4   4   2        433.84        398.19        10.37 o                         
   5   4   2          1.24          0.86         1.04 o                         
   6   4   2          0.31         -0.13         1.49 o                         
   7   4   2        186.99        186.11         6.71 o                         
   8   4   2         79.21         88.39         5.65 o                         
  -5   5   2          0.82         -1.74         4.30 o                         
  -4   5   2          0.98          1.43         2.61 o                         
  -3   5   2        163.27        177.56         5.33 o                         
  -2   5   2         55.05         54.31         2.52 o                         
  -1   5   2          9.93         11.24         1.99 o                         
   0   5   2       1322.15       1407.91        28.43 o                         
   1   5   2        739.49        709.37        14.79 o                         
   2   5   2         24.76         28.77         1.53 o                         
   3   5   2        194.41        186.49         5.78 o                         
   4   5   2       1087.48       1091.35        25.37 o                         
   5   5   2        447.55        477.88        12.47 o                         
   6   5   2         31.46         32.36         2.46 o                         
   7   5   2         29.54         25.92         2.47 o                         
   8   5   2         59.70         61.05         6.75 o                         
  -5   6   2          9.85         10.14         2.47 o                         
  -4   6   2         30.36         26.91         5.15 o                         
  -3   6   2        115.73        118.19        10.01 o                         
  -2   6   2        105.84        118.75        14.90 o                         
  -1   6   2          0.65         -0.40         2.63 o                         
   0   6   2        128.89        136.96         5.82 o                         
   1   6   2        901.04        939.27        19.38 o                         
   2   6   2         27.36         27.32         2.14 o                         
   3   6   2         10.32         14.23         2.46 o                         
   4   6   2        722.17        706.45        18.90 o                         
   5   6   2        109.29        110.95         7.69 o                         
   6   6   2         34.07         29.84         2.34 o                         
   7   6   2         43.21         41.80         2.97 o                         
  -4   7   2          8.65          8.86         2.20 o                         
  -3   7   2         17.29         13.56         4.85 o                         
  -2   7   2         35.95         28.61         2.94 o                         
  -1   7   2         50.95         50.28         9.16 o                         
   0   7   2          0.36         -1.31         2.44 o                         
   1   7   2         49.19         48.47         2.65 o                         
   2   7   2        602.65        567.01        14.12 o                         
   3   7   2          0.30         -0.39         1.36 o                         
   4   7   2         95.80         92.74         6.11 o                         
   5   7   2        198.60        203.69         6.87 o                         
   6   7   2         42.03         37.53         2.76 o                         
   7   7   2          2.69          1.17         1.35 o                         
  -3   8   2          6.13          8.61         3.88 o                         
  -2   8   2        119.62        120.08         9.04 o                         
  -1   8   2         27.00         24.27         8.04 o                         
   0   8   2          1.02          2.51         3.16 o                         
   1   8   2         80.17         89.18         4.52 o                         
   2   8   2         18.36         19.45         2.75 o                         
   3   8   2          0.49          1.10         2.04 o                         
   4   8   2         93.09         88.96         5.15 o                         
   5   8   2        128.59        129.06         6.10 o                         
   6   8   2         20.35         17.68         2.69 o                         
   7   8   2          0.39          0.46         1.53 o                         
  -2   9   2          1.80          2.14         5.60 o                         
  -1   9   2         23.24         23.57         7.16 o                         
   0   9   2          1.73          0.42         6.11 o                         
   1   9   2         43.32         42.35         7.82 o                         
   2   9   2        154.36        156.46         6.84 o                         
   3   9   2         13.28         12.80         2.91 o                         
   4   9   2         31.78         37.89         3.22 o                         
   5   9   2        180.41        195.72        12.26 o                         
   6   9   2         39.68         37.18         6.94 o                         
   0  10   2          0.89         12.76        27.98 o                         
   1  10   2          4.52         19.92        23.73 o                         
   2  10   2         70.40         92.30         6.74 o                         
   3  10   2         29.28         23.27         5.48 o                         
   4  10   2          3.25          2.07         2.62 o                         
   5  10   2         24.75         25.62         3.73 o                         
  -3  -9   3          1.26          1.25         2.69 o                         
  -2  -9   3          2.63          0.97         4.03 o                         
  -1  -9   3         62.44         63.59        13.77 o                         
  -5  -8   3         15.56         13.38         2.90 o                         
  -4  -8   3        259.58        269.01        14.10 o                         
  -3  -8   3        158.17        155.12         7.07 o                         
  -2  -8   3          0.41         -0.28         2.69 o                         
  -1  -8   3         36.73         34.59         7.05 o                         
   0  -8   3        155.49        177.80        31.23 o                         
   1  -8   3          3.75          3.73         2.01 o                         
  -6  -7   3          9.28          9.91         4.59 o                         
  -5  -7   3          0.25         -0.04         3.81 o                         
  -4  -7   3        112.98        111.97         6.02 o                         
  -3  -7   3        143.96        139.40        10.52 o                         
  -2  -7   3         70.96         70.49         3.95 o                         
  -1  -7   3        139.58        147.69         5.98 o                         
   0  -7   3        149.96        173.26        18.02 o                         
   1  -7   3         59.81         74.96         5.04 o                         
   2  -7   3         23.43         22.15         2.85 o                         
   3  -7   3         37.82         25.62        11.02 o                         
  -6  -6   3        206.36        208.64         9.94 o                         
  -5  -6   3          1.00          0.83         1.90 o                         
  -4  -6   3          3.71          3.28         1.88 o                         
  -3  -6   3        191.21        206.77         8.43 o                         
  -2  -6   3          0.82          0.83         1.23 o                         
  -1  -6   3         40.53         37.13         2.77 o                         
   0  -6   3        220.64        214.93        13.23 o                         
   1  -6   3        173.51        179.56         8.59 o                         
   2  -6   3          4.46          2.01         1.53 o                         
   3  -6   3          6.28          2.45        10.08 o                         
   4  -6   3         52.59         56.05        11.73 o                         
  -7  -5   3         27.37         21.81         4.02 o                         
  -6  -5   3         43.78         45.58         4.72 o                         
  -5  -5   3          2.60          2.35         2.05 o                         
  -4  -5   3        116.20        116.22         4.73 o                         
  -3  -5   3        571.10        579.23        13.37 o                         
  -2  -5   3        122.62        126.93         3.44 o                         
  -1  -5   3          6.14          6.54         2.26 o                         
   0  -5   3        233.53        219.61         6.21 o                         
   1  -5   3         59.82         68.61         3.93 o                         
   2  -5   3         40.24         36.41         3.12 o                         
   3  -5   3          9.19          7.77         5.47 o                         
   4  -5   3        130.97        148.41        11.24 o                         
  -7  -4   3          0.65          1.85         2.87 o                         
  -6  -4   3         57.41         63.18         8.39 o                         
  -5  -4   3         21.88         17.66         3.69 o                         
  -4  -4   3          0.40          1.02         1.00 o                         
  -3  -4   3        392.74        375.73         8.83 o                         
  -2  -4   3        528.53        503.38        11.47 o                         
  -1  -4   3          3.63          5.01         0.58 o                         
   0  -4   3        250.19        239.22         5.42 o                         
   1  -4   3       1460.31       1506.59        27.76 o                         
   2  -4   3        295.04        310.85         6.87 o                         
   3  -4   3         53.14         54.52         3.20 o                         
   4  -4   3        164.17        170.68         8.31 o                         
   5  -4   3         47.87         34.77         8.21 o                         
  -7  -3   3         55.76         49.18         9.63 o                         
  -6  -3   3        321.26        367.53        11.25 o                         
  -5  -3   3         63.42         71.69         3.39 o                         
  -4  -3   3          3.29          2.52         0.73 o                         
  -3  -3   3        215.68        212.63         7.01 o                         
  -2  -3   3        702.97        703.45        13.87 o                         
  -1  -3   3        217.77        228.85         5.29 o                         
   0  -3   3         20.13         18.21         2.25 o                         
   1  -3   3        587.95        596.93        10.88 o                         
   2  -3   3        642.71        631.66        11.70 o                         
   3  -3   3          0.71         -0.54         0.75 o                         
   4  -3   3         50.49         50.32         3.13 o                         
   5  -3   3        300.87        321.99        21.92 o                         
   6  -3   3         30.01          6.80         2.39 o                         
  -7  -2   3          1.77          5.09         1.68 o                         
  -6  -2   3        103.84         99.68         4.65 o                         
  -5  -2   3        403.94        400.19        10.57 o                         
  -4  -2   3         99.95        107.11         3.41 o                         
  -3  -2   3        335.77        353.37         7.72 o                         
  -2  -2   3       1622.11       1608.77        28.60 o                         
  -1  -2   3        402.92        377.89         7.11 o                         
   0  -2   3        166.22        148.50         5.82 o                         
   1  -2   3        485.09        509.46         9.47 o                         
   2  -2   3        102.92         82.04         3.70 o                         
   3  -2   3          0.57          0.38         1.94 o                         
   4  -2   3         11.86          9.45         2.04 o                         
   5  -2   3         40.08         46.01         2.78 o                         
   6  -2   3          7.12          9.89         4.72 o                         
  -7  -1   3          0.25          1.48         2.87 o                         
  -6  -1   3          9.52         11.02         3.41 o                         
  -5  -1   3        270.32        275.94         7.86 o                         
  -4  -1   3         88.55         89.55         2.75 o                         
  -3  -1   3         59.57         55.35         3.49 o                         
  -2  -1   3        709.71        705.95        11.43 o                         
  -1  -1   3       1780.22       1835.15        35.75 o                         
   0  -1   3        492.45        503.47        19.22 o                         
   1  -1   3          4.08          3.32         0.73 o                         
   2  -1   3       1805.88       1766.74        26.26 o                         
   3  -1   3        106.16        105.51         3.06 o                         
   4  -1   3          8.79         12.31         2.30 o                         
   5  -1   3        294.93        298.84         9.25 o                         
   6  -1   3         34.84         35.43         5.14 o                         
   7  -1   3          9.33          7.32         4.98 o                         
  -7   0   3          0.46          0.23         2.27 o                         
  -6   0   3          7.66          9.30         2.16 o                         
  -5   0   3        100.52         98.48         3.70 o                         
  -4   0   3         13.13         13.12         1.38 o                         
  -3   0   3         46.62         51.26         2.82 o                         
  -2   0   3        563.17        577.22         9.18 o                         
  -1   0   3          1.37          0.92         0.40 o                         
   0   0   3         65.00         62.10         1.60 o                         
   1   0   3       1281.25       1246.53        18.38 o                         
   2   0   3       1740.95       1878.69        27.83 o                         
   3   0   3        199.81        213.75         4.90 o                         
   4   0   3          9.62          9.72         1.60 o                         
   5   0   3        268.95        263.76        13.87 o                         
   6   0   3        286.83        301.03         8.71 o                         
   7   0   3         12.62          8.90         2.65 o                         
  -7   1   3         25.78         29.56         3.01 o                         
  -6   1   3         12.67          9.29         7.80 o                         
  -5   1   3        102.73        103.50         5.71 o                         
  -4   1   3        210.99        218.78         6.17 o                         
  -3   1   3          0.45          1.70         0.74 o                         
  -2   1   3         18.17         23.11         2.18 o                         
  -1   1   3       2735.74       2647.42        61.34 o                         
   0   1   3       3130.00       3048.34        43.79 o                         
   1   1   3         90.34         90.95         1.92 o                         
   2   1   3        388.80        365.53         7.95 o                         
   3   1   3        785.79        734.02        12.67 o                         
   4   1   3          4.29          3.63         2.20 o                         
   5   1   3         66.48         67.70         3.07 o                         
   6   1   3        445.23        449.93        20.30 o                         
   7   1   3         67.50         66.29         4.30 o                         
  -6   2   3          2.00          3.57         1.52 o                         
  -5   2   3         99.82         95.08         6.45 o                         
  -4   2   3        327.54        341.17         8.74 o                         
  -3   2   3        247.57        263.25         8.42 o                         
  -2   2   3        633.00        671.42        11.72 o                         
  -1   2   3       1678.15       1709.91        25.44 o                         
   0   2   3        348.75        356.12         6.37 o                         
   1   2   3         79.57         76.73         2.40 o                         
   2   2   3        556.28        602.26         9.94 o                         
   3   2   3       2259.32       2228.24        35.19 o                         
   4   2   3        183.18        215.50         6.01 o                         
   5   2   3         22.45         24.93         1.95 o                         
   6   2   3         62.37         63.26         3.44 o                         
   7   2   3         62.26         65.05         6.24 o                         
   8   2   3          1.06          0.84         2.52 o                         
  -6   3   3          5.49          3.00         3.30 o                         
  -5   3   3         10.02          6.84         2.02 o                         
  -4   3   3        193.18        196.91        10.31 o                         
  -3   3   3        114.64        109.96         3.47 o                         
  -2   3   3         48.17         48.68         3.00 o                         
  -1   3   3        294.89        300.82         5.77 o                         
   0   3   3       1546.80       1584.75        28.97 o                         
   1   3   3         11.35          9.74         1.00 o                         
   2   3   3        552.99        517.56        11.05 o                         
   3   3   3        982.53        980.49        18.71 o                         
   4   3   3          5.19          6.02         2.15 o                         
   5   3   3         14.05          9.77         2.87 o                         
   6   3   3        157.32        149.83         5.45 o                         
   7   3   3         25.68         24.72         2.46 o                         
   8   3   3          0.24          0.82         1.54 o                         
  -6   4   3          3.86          3.97         2.27 o                         
  -5   4   3          0.99          0.90         2.24 o                         
  -4   4   3         74.58         80.97         4.83 o                         
  -3   4   3         66.76         61.34         5.01 o                         
  -2   4   3         12.02         10.28         1.97 o                         
  -1   4   3          3.60          2.60         1.42 o                         
   0   4   3        406.47        428.63         9.30 o                         
   1   4   3         31.74         23.56         2.37 o                         
   2   4   3        334.44        380.80         6.71 o                         
   3   4   3        184.33        155.99         4.75 o                         
   4   4   3        776.00        828.87        18.56 o                         
   5   4   3          1.77          2.53         1.20 o                         
   6   4   3         64.08         50.97         2.96 o                         
   7   4   3        319.75        329.93        10.07 o                         
   8   4   3         14.96         15.90         2.32 o                         
  -5   5   3          2.15          3.17         6.29 o                         
  -4   5   3         31.71         26.70         2.61 o                         
  -3   5   3         71.33         72.38         4.20 o                         
  -2   5   3         53.05         56.44         2.86 o                         
  -1   5   3        426.96        431.11        12.31 o                         
   0   5   3        582.64        597.90        17.52 o                         
   1   5   3        108.19        103.35         3.11 o                         
   2   5   3        199.89        216.80         6.36 o                         
   3   5   3        262.26        279.57         7.64 o                         
   4   5   3        111.67        109.30         4.44 o                         
   5   5   3         14.19         15.83         2.91 o                         
   6   5   3         40.60         48.46         5.04 o                         
   7   5   3        204.79        218.22         7.54 o                         
   8   5   3         45.43         43.46         6.62 o                         
  -5   6   3          1.50          5.37         4.25 o                         
  -4   6   3          0.17         -0.43         1.80 o                         
  -3   6   3         68.92         82.92         8.56 o                         
  -2   6   3        168.92        169.25        11.46 o                         
  -1   6   3          0.35          1.05         0.89 o                         
   0   6   3         73.20         66.86         3.10 o                         
   1   6   3        810.08        853.12        20.26 o                         
   2   6   3        185.75        189.53        13.59 o                         
   3   6   3        253.58        268.24         8.39 o                         
   4   6   3       1143.60       1152.24        26.87 o                         
   5   6   3        148.45        144.58         5.69 o                         
   6   6   3         19.96         18.26         2.00 o                         
   7   6   3         24.20         26.48         2.52 o                         
  -4   7   3         25.65         20.97         2.81 o                         
  -3   7   3         64.69         68.46        12.63 o                         
  -2   7   3          4.04          5.17         3.22 o                         
  -1   7   3          4.81          2.44         3.44 o                         
   0   7   3        133.62        129.45         7.97 o                         
   1   7   3        202.68        221.55         7.64 o                         
   2   7   3         10.51         11.17         2.75 o                         
   3   7   3          0.56          1.97         2.07 o                         
   4   7   3        168.28        170.26         5.83 o                         
   5   7   3         78.40         77.53         5.94 o                         
   6   7   3          0.46          0.46         3.85 o                         
   7   7   3         40.56         38.53         3.06 o                         
  -3   8   3          8.88          7.51         2.40 o                         
  -2   8   3         56.66         64.25        10.29 o                         
  -1   8   3         27.28         25.04         5.69 o                         
   0   8   3         40.88         36.32         5.55 o                         
   1   8   3        157.83        150.63        15.35 o                         
   2   8   3         11.00          8.61         3.72 o                         
   3   8   3         27.80         25.59         2.77 o                         
   4   8   3         34.00         33.30         3.10 o                         
   5   8   3         76.03         82.33         3.84 o                         
   6   8   3          0.18         -0.91         1.26 o                         
   7   8   3          2.31          0.93         1.55 o                         
  -2   9   3         10.21         11.33         8.62 o                         
  -1   9   3          0.31         -0.56         2.82 o                         
   0   9   3          3.21          0.97         2.62 o                         
   1   9   3         21.42         24.51        17.57 o                         
   2   9   3        194.95        181.10         7.58 o                         
   3   9   3         59.18         53.25         6.07 o                         
   4   9   3          7.05          8.09         3.72 o                         
   5   9   3        123.24        127.69         5.99 o                         
   6   9   3         48.68         45.81         4.76 o                         
   0  10   3          4.66          3.43         2.67 o                         
   1  10   3         12.06         11.12        13.54 o                         
   2  10   3         17.88         18.01         2.82 o                         
   3  10   3          4.82          1.26         2.94 o                         
   4  10   3         37.39         42.62         6.89 o                         
   5  10   3         69.53         64.93         5.28 o                         
   2  11   3         44.02         43.69        11.19 o                         
   3  11   3         11.14         11.12         6.83 o                         
  -4  -8   4        121.88        114.57         8.61 o                         
  -3  -8   4         16.25         15.19         2.66 o                         
  -2  -8   4          3.02          1.31         3.69 o                         
  -1  -8   4        116.56        116.48         8.16 o                         
   0  -8   4         40.78         38.11         3.54 o                         
  -5  -7   4         10.55          8.03         2.52 o                         
  -4  -7   4        254.07        247.71        16.23 o                         
  -3  -7   4        133.13        113.45         5.76 o                         
  -2  -7   4          4.86          5.68         2.39 o                         
  -1  -7   4        108.98         99.72        13.53 o                         
   0  -7   4        399.72        420.96        17.64 o                         
   1  -7   4         24.86         27.43         2.80 o                         
   2  -7   4          6.31          5.15         1.97 o                         
  -6  -6   4          5.22          3.55         2.53 o                         
  -5  -6   4         19.85         13.30         2.72 o                         
  -4  -6   4        175.00        185.67         9.18 o                         
  -3  -6   4         73.99         84.45        10.19 o                         
  -2  -6   4          5.27          6.72         1.44 o                         
  -1  -6   4         31.18         30.76         2.33 o                         
   0  -6   4        117.33        119.35        12.09 o                         
   1  -6   4         66.71         71.73         9.96 o                         
   2  -6   4         13.58         13.93         2.91 o                         
   3  -6   4         46.86         54.24         4.20 o                         
  -6  -5   4         87.83         94.40         9.63 o                         
  -5  -5   4         27.60         21.99         3.09 o                         
  -4  -5   4         30.40         27.12         2.84 o                         
  -3  -5   4        246.00        270.55        10.21 o                         
  -2  -5   4         11.37         12.06         0.87 o                         
  -1  -5   4        121.31        109.79         3.40 o                         
   0  -5   4        160.13        166.01        12.01 o                         
   1  -5   4          9.08          7.50         1.29 o                         
   2  -5   4          1.20          1.40         5.16 o                         
   3  -5   4         52.75         60.91        11.35 o                         
   4  -5   4         57.74         63.28         4.82 o                         
  -6  -4   4         41.04         38.87         5.26 o                         
  -5  -4   4         20.02         15.91         6.27 o                         
  -4  -4   4         46.70         46.00         2.28 o                         
  -3  -4   4        571.30        551.25        12.62 o                         
  -2  -4   4        103.10        106.89         2.92 o                         
  -1  -4   4        150.97        149.92         4.33 o                         
   0  -4   4        490.18        456.59        11.18 o                         
   1  -4   4        666.66        661.29        12.85 o                         
   2  -4   4         34.48         31.14         1.51 o                         
   3  -4   4         50.69         54.77         4.31 o                         
   4  -4   4        335.93        320.12        15.24 o                         
   5  -4   4         10.64         10.40         7.42 o                         
  -7  -3   4         14.58         13.26         4.59 o                         
  -6  -3   4         48.31         48.07         4.66 o                         
  -5  -3   4         34.19         33.80         2.31 o                         
  -4  -3   4         76.05         73.48         3.05 o                         
  -3  -3   4        148.80        141.95         3.81 o                         
  -2  -3   4        220.19        210.96         5.11 o                         
  -1  -3   4        322.15        344.10         9.10 o                         
   0  -3   4        540.11        534.77        12.80 o                         
   1  -3   4       1412.36       1463.99        34.52 o                         
   2  -3   4        293.81        304.72         7.22 o                         
   3  -3   4          0.48          0.23         2.36 o                         
   4  -3   4        145.11        151.31         6.38 o                         
   5  -3   4        117.60        120.19        10.71 o                         
   6  -3   4          3.21          2.59         3.14 o                         
  -7  -2   4         34.10         24.75         4.09 o                         
  -6  -2   4        227.97        242.42         8.19 o                         
  -5  -2   4         18.93         25.17         3.98 o                         
  -4  -2   4         28.93         24.19         1.77 o                         
  -3  -2   4        766.06        767.91        15.69 o                         
  -2  -2   4       1218.68       1158.56        24.54 o                         
  -1  -2   4         38.44         38.79         1.42 o                         
   0  -2   4          1.03          5.60         2.69 o                         
   1  -2   4        855.33        807.45        15.91 o                         
   2  -2   4        490.91        542.90        10.23 o                         
   3  -2   4         20.54         19.93         1.23 o                         
   4  -2   4         93.71         95.85         5.85 o                         
   5  -2   4        153.98        155.58         5.44 o                         
   6  -2   4          7.35          5.49         2.40 o                         
  -7  -1   4          5.75          4.40         3.36 o                         
  -6  -1   4        122.06        116.80         5.11 o                         
  -5  -1   4        192.24        206.53         8.21 o                         
  -4  -1   4         50.60         49.60         2.02 o                         
  -3  -1   4        311.96        339.37         8.44 o                         
  -2  -1   4        879.83        895.70        16.26 o                         
  -1  -1   4        148.77        126.26         3.36 o                         
   0  -1   4        150.26        136.01         6.61 o                         
   1  -1   4        109.27        100.66         2.87 o                         
   2  -1   4         16.56         30.45         3.64 o                         
   3  -1   4          2.24          1.86         0.99 o                         
   4  -1   4         77.23         87.78         5.78 o                         
   5  -1   4        132.41        140.71         7.63 o                         
   6  -1   4          5.29          5.02         1.94 o                         
   7  -1   4          0.63          0.23         5.54 o                         
  -7   0   4          3.04          1.71         3.20 o                         
  -6   0   4          0.23         -0.64         1.30 o                         
  -5   0   4        147.34        149.79         9.82 o                         
  -4   0   4         58.90         55.21         3.77 o                         
  -3   0   4         90.70         92.50         3.68 o                         
  -2   0   4        296.64        304.76         6.74 o                         
  -1   0   4       1280.71       1246.45        19.56 o                         
   0   0   4          4.93          5.01         0.53 o                         
   1   0   4        921.65       1022.41        16.38 o                         
   2   0   4       1866.99       1940.98        27.26 o                         
   3   0   4         24.60         25.03         2.17 o                         
   4   0   4         56.20         64.68         3.36 o                         
   5   0   4        272.60        268.56         8.43 o                         
   6   0   4         11.08         10.00         1.79 o                         
   7   0   4          0.68          1.19         1.98 o                         
  -6   1   4         29.11         24.51         2.45 o                         
  -5   1   4         65.56         67.26         3.31 o                         
  -4   1   4         25.87         29.61         5.02 o                         
  -3   1   4          3.56          5.02         1.60 o                         
  -2   1   4          3.05          1.50         0.82 o                         
  -1   1   4        173.90        167.36         4.48 o                         
   0   1   4         45.74         41.42         1.21 o                         
   1   1   4         47.04         56.47         1.43 o                         
   2   1   4       3270.01       3348.67        48.39 o                         
   3   1   4        486.80        512.43        10.69 o                         
   4   1   4        116.21        122.27         5.85 o                         
   5   1   4        578.88        571.49        13.85 o                         
   6   1   4        742.21        750.83        17.88 o                         
   7   1   4          6.19          4.90         1.75 o                         
  -6   2   4          3.92          1.19         5.42 o                         
  -5   2   4         67.61         64.11         3.37 o                         
  -4   2   4         71.45         75.43         8.89 o                         
  -3   2   4        202.55        199.53         6.94 o                         
  -2   2   4       2434.82       2361.51        39.52 o                         
  -1   2   4       1099.01       1068.22        22.65 o                         
   0   2   4          1.99          2.72         0.65 o                         
   1   2   4        316.26        309.47         5.78 o                         
   2   2   4        125.37        103.97         2.33 o                         
   3   2   4        208.84        206.90         5.09 o                         
   4   2   4        269.22        273.97         6.35 o                         
   5   2   4         28.73         31.38         2.24 o                         
   6   2   4         89.45         95.71         7.76 o                         
   7   2   4         28.22         27.02         2.57 o                         
  -6   3   4          1.49          0.28         2.49 o                         
  -5   3   4         76.29         63.36         3.50 o                         
  -4   3   4        230.67        235.86         9.81 o                         
  -3   3   4          0.69          0.86         1.13 o                         
  -2   3   4          4.10          5.33         1.19 o                         
  -1   3   4       1773.72       1821.00        31.13 o                         
   0   3   4        669.13        690.87        11.60 o                         
   1   3   4         29.92         25.70         1.82 o                         
   2   3   4       1289.47       1293.34        20.39 o                         
   3   3   4       1477.83       1497.93        30.12 o                         
   4   3   4          0.47         -0.34         1.29 o                         
   5   3   4          0.91         -0.17         1.05 o                         
   6   3   4         88.87         84.32         4.22 o                         
   7   3   4          9.37         11.13         2.42 o                         
   8   3   4          1.21          2.22         2.39 o                         
  -5   4   4         17.62         12.70         4.09 o                         
  -4   4   4         27.95         26.56         4.54 o                         
  -3   4   4         30.85         34.73         4.58 o                         
  -2   4   4          0.32          1.57         1.25 o                         
  -1   4   4          0.69         -0.17         1.13 o                         
   0   4   4        400.63        363.14         8.37 o                         
   1   4   4         69.76         70.50         4.15 o                         
   2   4   4         10.40         14.40         1.38 o                         
   3   4   4        264.29        242.11        10.08 o                         
   4   4   4         75.60         89.09         3.37 o                         
   5   4   4         11.66          8.88         3.04 o                         
   6   4   4        322.52        334.13         9.76 o                         
   7   4   4        112.11        109.74         7.47 o                         
   8   4   4          0.17         -1.11         1.68 o                         
  -5   5   4          0.84          1.19         3.47 o                         
  -4   5   4         43.10         42.85         3.19 o                         
  -3   5   4        118.72        119.55         5.08 o                         
  -2   5   4          1.49          1.40         1.20 o                         
  -1   5   4          7.51          7.12         2.08 o                         
   0   5   4        474.19        458.43        15.22 o                         
   1   5   4        179.97        185.00         5.43 o                         
   2   5   4          1.60          1.55         1.13 o                         
   3   5   4        324.01        302.12         9.24 o                         
   4   5   4        137.83        135.19         6.96 o                         
   5   5   4         11.30          9.16         1.39 o                         
   6   5   4         92.53         96.07         4.22 o                         
   7   5   4        247.00        255.47        10.07 o                         
   8   5   4          6.66          5.51         3.97 o                         
  -4   6   4         16.91         10.08         5.40 o                         
  -3   6   4         21.32         27.57         2.81 o                         
  -2   6   4         23.75         28.78         2.99 o                         
  -1   6   4        300.48        286.64         7.32 o                         
   0   6   4        204.70        205.53         6.43 o                         
   1   6   4          1.46         -0.19         1.36 o                         
   2   6   4         76.39         73.10         6.83 o                         
   3   6   4        639.45        683.20        19.38 o                         
   4   6   4        565.95        590.33        17.60 o                         
   5   6   4         53.51         49.16         2.81 o                         
   6   6   4          1.02          1.18         1.29 o                         
   7   6   4         96.83         99.75         7.21 o                         
  -4   7   4         10.56          7.61         3.32 o                         
  -3   7   4         35.19         36.74         7.34 o                         
  -2   7   4          9.87          9.30         7.15 o                         
  -1   7   4          9.17          9.08         4.31 o                         
   0   7   4        214.74        225.69         7.75 o                         
   1   7   4        155.79        148.87         7.63 o                         
   2   7   4         42.55         43.18         3.22 o                         
   3   7   4        197.54        192.34         7.29 o                         
   4   7   4        101.32        103.62         4.22 o                         
   5   7   4          1.44          0.92         1.20 o                         
   6   7   4         18.49         15.12         2.55 o                         
   7   7   4         52.92         55.74         4.30 o                         
  -3   8   4          7.01          8.11         3.62 o                         
  -2   8   4         12.14         15.65         3.27 o                         
  -1   8   4          0.51         -0.69         3.74 o                         
   0   8   4         14.81         19.01         3.27 o                         
   1   8   4        310.30        315.17        11.07 o                         
   2   8   4          0.61          4.09         1.91 o                         
   3   8   4        138.73        142.99         8.28 o                         
   4   8   4        184.72        202.46         7.21 o                         
   5   8   4        130.31        141.54         5.45 o                         
   6   8   4         15.17         14.64         7.94 o                         
   7   8   4         34.84         27.84         3.23 o                         
  -2   9   4         19.40         15.18         9.65 o                         
  -1   9   4          4.81          0.17         6.82 o                         
   0   9   4          1.13          1.46         4.98 o                         
   1   9   4          1.20          1.49         6.89 o                         
   2   9   4         17.67         21.83         3.72 o                         
   3   9   4         35.06         35.32         5.42 o                         
   4   9   4         21.52         21.13         3.40 o                         
   5   9   4         29.09         32.49         3.74 o                         
   6   9   4          0.90         -2.95         5.71 o                         
  -1  10   4          1.58         -0.33         3.47 o                         
   0  10   4          4.74          1.73         5.00 o                         
   1  10   4         61.39         63.43         4.71 o                         
   2  10   4         29.43         29.02         6.94 o                         
   3  10   4          8.18          5.03         2.45 o                         
   4  10   4         54.56         53.54         4.44 o                         
   5  10   4         54.89         57.02         4.86 o                         
   2  11   4         10.34          8.26         5.82 o                         
   3  11   4          0.27         -0.88         2.66 o                         
   4  11   4          9.85          7.12         3.10 o                         
  -4  -7   5        171.08        182.48         8.37 o                         
  -3  -7   5          3.01          1.78         1.69 o                         
  -2  -7   5          2.43          2.59         2.82 o                         
  -1  -7   5        167.01        172.66        14.77 o                         
   0  -7   5         27.24          5.15        18.58 o                         
   1  -7   5          1.39          1.11         2.64 o                         
  -5  -6   5         16.76         10.41         2.52 o                         
  -4  -6   5        210.16        221.08         9.48 o                         
  -3  -6   5        174.80        174.89         7.52 o                         
  -2  -6   5         27.52         30.93         5.28 o                         
  -1  -6   5        113.02        124.79         5.06 o                         
   0  -6   5        272.80        289.45        12.44 o                         
   1  -6   5         35.74         34.82         5.94 o                         
   2  -6   5          9.15          4.47         3.06 o                         
   3  -6   5         49.68         51.50         4.33 o                         
  -6  -5   5          5.47          4.15         4.03 o                         
  -5  -5   5          0.56         -0.79         2.35 o                         
  -4  -5   5         79.91         78.88         4.76 o                         
  -3  -5   5         14.38         16.67         2.09 o                         
  -2  -5   5         22.44         23.01         1.86 o                         
  -1  -5   5        150.32        133.23         3.94 o                         
   0  -5   5        345.36        354.12        11.33 o                         
   1  -5   5          0.45          5.59         4.17 o                         
   2  -5   5          0.83          0.14         1.83 o                         
   3  -5   5        123.27        117.35         6.98 o                         
   4  -5   5         45.16         46.92         5.78 o                         
  -6  -4   5         34.56         25.96         5.04 o                         
  -5  -4   5          8.53          5.57         4.14 o                         
  -4  -4   5        105.97        110.92         9.95 o                         
  -3  -4   5        235.89        247.27         9.60 o                         
  -2  -4   5         25.46         26.34         1.45 o                         
  -1  -4   5          4.43          4.04         0.53 o                         
   0  -4   5         40.26         44.35         1.74 o                         
   1  -4   5          1.49          1.55         1.46 o                         
   2  -4   5          0.30          0.55         2.24 o                         
   3  -4   5        104.82        107.41        10.08 o                         
   4  -4   5        103.05        110.28        11.52 o                         
  -6  -3   5         29.50         20.42         3.62 o                         
  -5  -3   5          0.35         -1.49         4.03 o                         
  -4  -3   5        112.62         97.03         5.41 o                         
  -3  -3   5        462.51        452.61        10.50 o                         
  -2  -3   5          2.67          2.01         0.74 o                         
  -1  -3   5         21.26         22.44         1.28 o                         
   0  -3   5       1457.01       1493.35        50.32 o                         
   1  -3   5        710.30        731.45        16.42 o                         
   2  -3   5         18.47         17.89         3.36 o                         
   3  -3   5        100.75         99.82         4.66 o                         
   4  -3   5        149.81        154.73         6.68 o                         
   5  -3   5          6.06          6.71         4.59 o                         
  -6  -2   5         30.84         37.77         6.04 o                         
  -5  -2   5          5.55          5.78         2.07 o                         
  -4  -2   5         18.52         19.50         2.26 o                         
  -3  -2   5        227.44        233.98         5.50 o                         
  -2  -2   5        407.56        428.89        11.79 o                         
  -1  -2   5         55.17         53.83         2.93 o                         
   0  -2   5        240.85        234.02        12.47 o                         
   1  -2   5        954.65        986.18        20.98 o                         
   2  -2   5         41.01         46.30         1.46 o                         
   3  -2   5         20.66         22.98         1.67 o                         
   4  -2   5        572.95        557.37        16.36 o                         
   5  -2   5        141.45        144.03         8.98 o                         
   6  -2   5          0.21         -1.18         6.56 o                         
  -6  -1   5        148.01        143.69         9.85 o                         
  -5  -1   5         68.43         69.82         6.33 o                         
  -4  -1   5         13.28         12.98         1.24 o                         
  -3  -1   5        417.10        417.13         8.99 o                         
  -2  -1   5        615.72        658.83        13.43 o                         
  -1  -1   5         47.22         46.68         3.30 o                         
   0  -1   5          9.08         11.91         3.81 o                         
   1  -1   5        276.23        256.53         6.40 o                         
   2  -1   5        180.17        163.01         7.37 o                         
   3  -1   5         15.95         13.79         1.25 o                         
   4  -1   5         11.23         11.44         1.73 o                         
   5  -1   5        136.73        140.84         7.82 o                         
   6  -1   5          6.94          7.63         3.94 o                         
  -6   0   5         51.14         49.82         3.42 o                         
  -5   0   5         63.97         57.41         8.31 o                         
  -4   0   5          0.30         -0.40         0.91 o                         
  -3   0   5        153.95        147.50         3.98 o                         
  -2   0   5        659.96        660.66        13.33 o                         
  -1   0   5         21.66         24.70         1.31 o                         
   0   0   5          2.24          3.43         0.87 o                         
   1   0   5       1217.87       1155.15        21.22 o                         
   2   0   5        195.16        180.47         3.83 o                         
   3   0   5          3.44          1.16         0.97 o                         
   4   0   5        222.02        211.54         9.19 o                         
   5   0   5        116.27        123.50         5.23 o                         
   6   0   5          7.70          5.30         3.35 o                         
   7   0   5          0.44          1.91         2.72 o                         
  -6   1   5          4.11          0.96         1.64 o                         
  -5   1   5         48.23         50.83         3.16 o                         
  -4   1   5         35.39         41.30         3.19 o                         
  -3   1   5         10.25         10.06         1.09 o                         
  -2   1   5         22.14         17.74         1.22 o                         
  -1   1   5        208.43        208.55         4.72 o                         
   0   1   5        325.87        348.62         6.48 o                         
   1   1   5        447.26        474.18         7.93 o                         
   2   1   5        556.81        603.89        10.76 o                         
   3   1   5        140.94        143.95         4.32 o                         
   4   1   5         87.81        101.33         5.49 o                         
   5   1   5        352.44        363.36        10.81 o                         
   6   1   5        100.42        108.77        10.30 o                         
   7   1   5          9.39          6.52         7.43 o                         
  -6   2   5         13.52          9.60         3.33 o                         
  -5   2   5         36.26         37.89         2.87 o                         
  -4   2   5          0.33         -0.23         1.07 o                         
  -3   2   5          0.65          1.79         1.65 o                         
  -2   2   5        680.13        699.69        14.12 o                         
  -1   2   5       1013.14        960.90        21.89 o                         
   0   2   5          1.03          1.05         0.80 o                         
   1   2   5        138.78        135.01         2.99 o                         
   2   2   5       1240.29       1287.44        23.39 o                         
   3   2   5         66.20         53.79         2.02 o                         
   4   2   5          7.84          8.23         1.04 o                         
   5   2   5        666.67        665.29        17.60 o                         
   6   2   5        299.35        321.05        18.24 o                         
   7   2   5          2.37          0.40         1.48 o                         
  -6   3   5          9.03          6.89         2.65 o                         
  -5   3   5         46.20         45.73         3.35 o                         
  -4   3   5        137.31        148.40         4.96 o                         
  -3   3   5        176.29        168.19         6.98 o                         
  -2   3   5        175.89        182.66         4.00 o                         
  -1   3   5        193.09        187.92         4.46 o                         
   0   3   5         83.40         77.36         2.74 o                         
   1   3   5         76.39         77.89         2.94 o                         
   2   3   5        838.92        787.41        38.05 o                         
   3   3   5        499.92        531.55        11.52 o                         
   4   3   5         33.98         32.21         2.02 o                         
   5   3   5          7.33          8.22         1.86 o                         
   6   3   5        204.16        224.68         7.34 o                         
   7   3   5          2.74          4.88         1.78 o                         
  -5   4   5         37.79         33.86         3.15 o                         
  -4   4   5         61.21         59.25         3.55 o                         
  -3   4   5          7.55          5.78         3.67 o                         
  -2   4   5         23.58         20.86         1.68 o                         
  -1   4   5        720.31        692.53        14.68 o                         
   0   4   5        177.66        179.53         6.58 o                         
   1   4   5         41.03         41.37         1.89 o                         
   2   4   5        390.73        381.80         8.10 o                         
   3   4   5        183.34        163.45         5.18 o                         
   4   4   5         24.80         23.86         2.58 o                         
   5   4   5          8.75          8.40         1.50 o                         
   6   4   5         29.70         34.54         2.99 o                         
   7   4   5         26.98         27.24         2.71 o                         
  -5   5   5          5.09         47.46        40.07 o                         
  -4   5   5         11.11         12.19         5.40 o                         
  -3   5   5          0.51          1.79         1.57 o                         
  -2   5   5          0.85          2.53         1.28 o                         
  -1   5   5         56.42         59.86         2.71 o                         
   0   5   5         31.66         28.53         2.13 o                         
   1   5   5         49.86         46.59         2.72 o                         
   2   5   5        110.03        100.97         5.30 o                         
   3   5   5        647.51        730.16        20.05 o                         
   4   5   5         28.99         33.88         2.33 o                         
   5   5   5         28.38         25.69         2.96 o                         
   6   5   5        350.33        362.00        10.38 o                         
   7   5   5         60.52         57.00         5.62 o                         
  -4   6   5         14.04         15.29         3.63 o                         
  -3   6   5         43.84         48.55         4.66 o                         
  -2   6   5         45.92         45.35         6.33 o                         
  -1   6   5         44.70         50.19         3.76 o                         
   0   6   5        131.57        137.13         5.24 o                         
   1   6   5        143.54        152.54         6.03 o                         
   2   6   5          0.35         -0.69         2.27 o                         
   3   6   5         15.39         14.65         2.07 o                         
   4   6   5        144.84        135.21         5.12 o                         
   5   6   5         33.72         31.65         4.52 o                         
   6   6   5        101.94         93.12         4.13 o                         
   7   6   5        131.24        118.03         5.10 o                         
  -4   7   5         10.22          9.25         4.52 o                         
  -3   7   5         35.93         35.38         4.59 o                         
  -2   7   5          2.34          0.31         1.60 o                         
  -1   7   5         18.64         18.62         1.92 o                         
   0   7   5        273.67        282.04         7.73 o                         
   1   7   5        104.30        111.07         5.23 o                         
   2   7   5         60.43         62.54         4.72 o                         
   3   7   5        655.04        625.35        28.85 o                         
   4   7   5        232.09        218.28        10.41 o                         
   5   7   5         45.39         38.60         2.65 o                         
   6   7   5          0.23          1.14         1.51 o                         
   7   7   5         98.23         97.72         4.64 o                         
  -3   8   5          1.78          2.83         2.19 o                         
  -2   8   5          0.94          2.10         3.71 o                         
  -1   8   5         14.03          8.84         4.51 o                         
   0   8   5         35.05         30.61         2.86 o                         
   1   8   5         12.65         13.90         6.65 o                         
   2   8   5          7.32          6.38         2.17 o                         
   3   8   5         24.31         29.83         3.13 o                         
   4   8   5         70.40         70.11         5.53 o                         
   5   8   5         32.71         28.94         7.42 o                         
   6   8   5         13.27         13.05         2.10 o                         
   7   8   5         62.04         64.36         3.91 o                         
  -2   9   5          8.63          5.94         3.09 o                         
  -1   9   5          3.49          0.64         3.44 o                         
   0   9   5         33.03         33.62         3.52 o                         
   1   9   5         12.53         13.39         2.50 o                         
   2   9   5         15.91         16.38         4.11 o                         
   3   9   5          0.36         -1.43         2.93 o                         
   4   9   5         52.89         60.43         4.59 o                         
   5   9   5         13.56         11.39         3.17 o                         
   6   9   5          0.13          2.38         2.35 o                         
   0  10   5          1.88          3.35         2.35 o                         
   1  10   5         49.37         50.68         4.41 o                         
   2  10   5         40.09         39.02         4.52 o                         
   3  10   5          0.84          0.44         2.18 o                         
   4  10   5         38.26         49.19         6.85 o                         
   5  10   5         44.27         38.53         4.32 o                         
   2  11   5         18.29         18.31         3.63 o                         
   3  11   5         11.32          4.91         4.38 o                         
   4  11   5          9.49          5.52         2.91 o                         
  -2  -7   6         37.05         19.70        17.46 o                         
  -1  -7   6        105.29         85.07        25.52 o                         
   0  -7   6          0.21        -17.68        17.68 o                         
  -4  -6   6        139.45        139.23         6.90 o                         
  -3  -6   6          0.24          1.44         2.13 o                         
  -2  -6   6         34.17         32.75         8.09 o                         
  -1  -6   6        410.94        464.94        24.40 o                         
   0  -6   6         60.09         62.86        19.59 o                         
   1  -6   6          0.25         -4.33         7.42 o                         
   2  -6   6         79.37         87.49         4.65 o                         
  -5  -5   6         18.40         19.95         3.81 o                         
  -4  -5   6        108.49        105.44         5.76 o                         
  -3  -5   6         65.58         59.81         3.66 o                         
  -2  -5   6          0.36          1.65         0.90 o                         
  -1  -5   6         75.69         74.18         8.51 o                         
   0  -5   6        293.56        292.35        12.20 o                         
   1  -5   6         17.95         16.81         3.96 o                         
   2  -5   6          9.11         10.20         4.94 o                         
   3  -5   6         61.05         43.53         3.25 o                         
  -5  -4   6          0.39          2.60         2.30 o                         
  -4  -4   6        112.91        113.16         5.92 o                         
  -3  -4   6         35.40         36.56         2.87 o                         
  -2  -4   6         20.60         19.25         1.90 o                         
  -1  -4   6         73.38         76.73        19.36 o                         
   0  -4   6         13.87         12.50         4.23 o                         
   1  -4   6          0.44          0.84         1.74 o                         
   2  -4   6          8.77         10.84         1.71 o                         
   3  -4   6        126.64        121.32        11.21 o                         
   4  -4   6         70.44         77.47        10.44 o                         
  -6  -3   6         33.51         38.33         5.71 o                         
  -5  -3   6         11.12         12.24         2.82 o                         
  -4  -3   6        115.74        119.82         6.94 o                         
  -3  -3   6        112.06        110.45         5.41 o                         
  -2  -3   6         32.43         30.71         1.51 o                         
  -1  -3   6         84.93         74.54         7.61 o                         
   0  -3   6        427.42        437.98        15.00 o                         
   1  -3   6          0.95          0.46         1.81 o                         
   2  -3   6         20.83         18.71         6.20 o                         
   3  -3   6        351.21        344.61        11.48 o                         
   4  -3   6         61.75         60.13         5.68 o                         
   5  -3   6          1.10         -4.24         8.55 o                         
  -6  -2   6         29.11         28.42         4.18 o                         
  -5  -2   6          4.42          3.07         4.25 o                         
  -4  -2   6         22.18         16.66         2.62 o                         
  -3  -2   6        295.24        301.10         6.88 o                         
  -2  -2   6        214.25        211.75         8.20 o                         
  -1  -2   6         73.28         77.11         2.47 o                         
   0  -2   6       1151.87       1136.42        28.09 o                         
   1  -2   6        782.24        789.42        17.38 o                         
   2  -2   6         29.42         21.65         2.96 o                         
   3  -2   6         31.95         35.04         2.50 o                         
   4  -2   6        327.61        310.54        10.77 o                         
   5  -2   6         23.29         23.14         2.70 o                         
  -6  -1   6          8.60          5.15         3.69 o                         
  -5  -1   6          0.21          0.67         2.40 o                         
  -4  -1   6        128.60        122.46         7.55 o                         
  -3  -1   6        360.22        370.33         8.14 o                         
  -2  -1   6         13.95         13.17         1.49 o                         
  -1  -1   6          1.26          1.30         1.83 o                         
   0  -1   6        446.80        432.83        10.72 o                         
   1  -1   6        713.30        759.82        16.51 o                         
   2  -1   6         57.91         54.42         1.65 o                         
   3  -1   6         49.89         48.39         1.96 o                         
   4  -1   6        298.74        304.77        10.36 o                         
   5  -1   6         53.27         53.72         4.59 o                         
   6  -1   6          0.49          0.60         6.53 o                         
  -6   0   6         77.93         78.82        16.79 o                         
  -5   0   6         43.43         45.16         3.05 o                         
  -4   0   6         15.21         11.76         1.66 o                         
  -3   0   6        164.04        170.18         4.69 o                         
  -2   0   6        306.56        317.65         6.28 o                         
  -1   0   6         37.96         42.89         1.35 o                         
   0   0   6         44.33         45.01         1.95 o                         
   1   0   6          1.78          0.47         0.61 o                         
   2   0   6        104.72         94.48         2.27 o                         
   3   0   6          6.35          6.53         0.79 o                         
   4   0   6         77.48         82.93         4.44 o                         
   5   0   6        103.42        107.45        11.82 o                         
   6   0   6          0.45         -1.60         4.93 o                         
  -6   1   6         26.15         27.99         6.83 o                         
  -5   1   6         24.30         31.33         5.49 o                         
  -4   1   6          5.98          3.38         1.53 o                         
  -3   1   6         86.87         87.36         3.04 o                         
  -2   1   6        446.38        439.78        10.37 o                         
  -1   1   6          1.58          1.10         1.52 o                         
   0   1   6        236.50        240.31         4.93 o                         
   1   1   6       1165.45       1224.19        19.46 o                         
   2   1   6         82.50         69.20         2.13 o                         
   3   1   6          0.68          2.03         1.51 o                         
   4   1   6        116.01        114.12         4.07 o                         
   5   1   6         57.99         60.10         3.01 o                         
   6   1   6          0.33          0.20         2.56 o                         
   7   1   6          5.63          3.02         4.43 o                         
  -6   2   6          2.32          0.38         1.83 o                         
  -5   2   6         18.75         19.91         2.95 o                         
  -4   2   6          6.14          3.90         1.51 o                         
  -3   2   6         10.79          8.27         1.44 o                         
  -2   2   6         55.58         58.39         3.41 o                         
  -1   2   6        219.58        225.93         5.94 o                         
   0   2   6         36.35         40.85         1.58 o                         
   1   2   6       1009.12       1066.40        17.09 o                         
   2   2   6        659.12        675.80        14.18 o                         
   3   2   6         31.75         29.12         1.84 o                         
   4   2   6        369.77        355.11         8.23 o                         
   5   2   6       1039.35       1010.85        25.15 o                         
   6   2   6         48.88         34.36         5.27 o                         
   7   2   6          0.52         -0.09         1.77 o                         
  -5   3   6         25.35         31.90         5.78 o                         
  -4   3   6         39.89         48.97         3.19 o                         
  -3   3   6        226.51        211.54         6.88 o                         
  -2   3   6        302.65        288.98         9.60 o                         
  -1   3   6         63.29         64.81         5.05 o                         
   0   3   6          5.37          7.51         0.98 o                         
   1   3   6          1.22          1.46         0.78 o                         
   2   3   6        554.36        494.82        10.74 o                         
   3   3   6        483.88        497.99        11.89 o                         
   4   3   6          8.76          6.85         2.98 o                         
   5   3   6         76.17         74.12         4.04 o                         
   6   3   6        204.38        207.54         8.59 o                         
   7   3   6          0.57         -0.87         2.10 o                         
  -5   4   6         31.05         32.42         3.09 o                         
  -4   4   6          5.87          7.88         1.88 o                         
  -3   4   6          5.62          4.88         5.88 o                         
  -2   4   6        239.24        253.61         7.35 o                         
  -1   4   6        195.82        212.04         9.91 o                         
   0   4   6         16.44         16.58         2.73 o                         
   1   4   6        420.31        417.12         7.69 o                         
   2   4   6        572.16        614.06        17.34 o                         
   3   4   6         10.93          8.99         2.13 o                         
   4   4   6          1.31         -0.07         1.69 o                         
   5   4   6         27.25         28.36         2.20 o                         
   6   4   6         32.75         36.61         4.14 o                         
   7   4   6          0.19         -0.29         3.45 o                         
  -5   5   6          4.04          1.02         2.10 o                         
  -4   5   6         19.66         26.66         3.78 o                         
  -3   5   6          0.12          1.00         2.33 o                         
  -2   5   6          4.39          3.29         1.53 o                         
  -1   5   6        187.67        187.76         5.79 o                         
   0   5   6        142.80        139.70         5.36 o                         
   1   5   6         47.56         45.55         2.68 o                         
   2   5   6         28.82         25.44         4.59 o                         
   3   5   6        282.32        296.17         7.50 o                         
   4   5   6         29.30         29.60         2.73 o                         
   5   5   6         87.33         88.90         4.10 o                         
   6   5   6        150.89        152.57         6.42 o                         
   7   5   6         14.49         14.52         2.95 o                         
  -4   6   6         17.13         15.59         4.41 o                         
  -3   6   6          0.49         -1.23         1.91 o                         
  -2   6   6          0.20         32.01        24.85 o                         
  -1   6   6         96.04         93.69         3.68 o                         
   0   6   6         64.20         65.87         6.04 o                         
   1   6   6          0.34          0.84         1.89 o                         
   2   6   6        124.21        130.75         5.19 o                         
   3   6   6        154.94        154.25         7.88 o                         
   4   6   6          4.67          4.50         4.82 o                         
   5   6   6         22.99         18.88         2.51 o                         
   6   6   6        271.69        279.64         9.62 o                         
   7   6   6         46.07         41.49         4.40 o                         
  -3   7   6         19.87         27.33         3.25 o                         
  -2   7   6         44.30         38.95         3.62 o                         
  -1   7   6         12.93         11.89         1.88 o                         
   0   7   6          4.18          8.23         1.98 o                         
   1   7   6         56.24         53.60         7.25 o                         
   2   7   6        112.73        127.58         5.79 o                         
   3   7   6        226.84        238.13        11.76 o                         
   4   7   6        125.00        122.65         5.78 o                         
   5   7   6          0.28          1.10         1.19 o                         
   6   7   6         30.64         28.44         2.59 o                         
   7   7   6         58.57         59.30         6.34 o                         
  -3   8   6          3.57          2.00         3.43 o                         
  -2   8   6          1.30          0.53        11.86 o                         
  -1   8   6         37.80         38.41         3.77 o                         
   0   8   6         78.51         79.08         4.36 o                         
   1   8   6         31.29         37.76         6.93 o                         
   2   8   6         29.72         29.91         2.95 o                         
   3   8   6         38.24         40.55         3.51 o                         
   4   8   6         29.21         26.91         3.07 o                         
   5   8   6          8.57          5.64         3.60 o                         
   6   8   6          3.81          5.13         2.32 o                         
   7   8   6         51.16         61.35        11.72 o                         
  -2   9   6          1.19         -0.57         4.40 o                         
  -1   9   6          3.18         -1.42         4.10 o                         
   0   9   6         52.08         48.11         4.08 o                         
   1   9   6          5.20          3.20         2.12 o                         
   2   9   6         31.02         28.59         5.42 o                         
   3   9   6         48.50         54.27        12.05 o                         
   4   9   6         93.02         97.41        13.36 o                         
   5   9   6          1.05          2.46         3.69 o                         
   6   9   6         14.55         12.56         5.37 o                         
   0  10   6          0.20          0.18         2.60 o                         
   1  10   6         18.18         14.61         7.51 o                         
   2  10   6          9.93          9.20         2.68 o                         
   3  10   6          0.42          1.25         2.31 o                         
   4  10   6         15.35         20.45         4.87 o                         
   5  10   6         11.81          9.32         3.19 o                         
   2  11   6          3.30          3.92         5.41 o                         
   3  11   6         16.70         15.70         6.22 o                         
  -2  -6   7         48.74         46.41        12.54 o                         
  -1  -6   7         80.31         73.87        22.83 o                         
   0  -6   7          0.86          0.91        12.54 o                         
  -4  -5   7        150.14        153.62         7.43 o                         
  -3  -5   7         10.17          9.47         1.72 o                         
  -2  -5   7         32.17         37.83         7.16 o                         
  -1  -5   7        312.96        295.56        43.20 o                         
   0  -5   7         67.75         72.02         6.98 o                         
   1  -5   7          1.47         -7.52         7.52 o                         
   2  -5   7         50.98         49.28        12.44 o                         
  -5  -4   7          2.97          1.79         2.57 o                         
  -4  -4   7         27.50         31.94         3.31 o                         
  -3  -4   7          7.95          6.58         1.50 o                         
  -2  -4   7         31.85         30.44         6.49 o                         
  -1  -4   7        183.82        182.22        24.40 o                         
   0  -4   7         55.63         63.30         8.19 o                         
   1  -4   7          0.62          0.09         3.02 o                         
   2  -4   7         62.74         64.92         6.82 o                         
   3  -4   7        112.03        119.12         5.81 o                         
  -5  -3   7          6.56          5.57         2.68 o                         
  -4  -3   7        117.23        127.35         7.39 o                         
  -3  -3   7         40.14         45.92         3.44 o                         
  -2  -3   7         19.72         17.84         1.70 o                         
  -1  -3   7          2.94          7.31         3.12 o                         
   0  -3   7         65.68         65.04         5.47 o                         
   1  -3   7          0.35         -0.58         2.80 o                         
   2  -3   7         12.72         13.54         2.75 o                         
   3  -3   7        206.93        211.06        17.64 o                         
   4  -3   7         40.56         43.20         7.92 o                         
  -5  -2   7         25.03         21.73         9.51 o                         
  -4  -2   7         88.89         82.93         5.24 o                         
  -3  -2   7         14.42         17.83         4.37 o                         
  -2  -2   7         14.00         14.15         1.15 o                         
  -1  -2   7        487.84        478.12        18.05 o                         
   0  -2   7        483.34        508.91        15.09 o                         
   1  -2   7         40.43         44.88         6.55 o                         
   2  -2   7         29.72         31.11         1.61 o                         
   3  -2   7        111.37        114.30        12.27 o                         
   4  -2   7         40.89         39.97         7.11 o                         
   5  -2   7          0.25         -0.79         2.84 o                         
  -5  -1   7          0.35         -1.46         2.45 o                         
  -4  -1   7         32.36         29.58         3.54 o                         
  -3  -1   7        294.58        299.57         9.26 o                         
  -2  -1   7         82.19         81.62         2.32 o                         
  -1  -1   7         14.98         15.98         2.56 o                         
   0  -1   7        595.06        595.25        24.04 o                         
   1  -1   7        279.42        289.53        10.08 o                         
   2  -1   7          5.24          5.56         3.87 o                         
   3  -1   7        340.04        322.08        17.64 o                         
   4  -1   7        316.28        313.22        12.53 o                         
   5  -1   7          3.17          3.90         4.00 o                         
  -5   0   7          4.12          7.02         4.25 o                         
  -4   0   7         68.89         63.97         5.82 o                         
  -3   0   7        207.71        215.13         6.87 o                         
  -2   0   7         34.78         37.55         1.59 o                         
  -1   0   7          0.59         -0.45         1.58 o                         
   0   0   7        156.11        149.22         4.57 o                         
   1   0   7        311.84        303.29         7.70 o                         
   2   0   7         15.86         13.46         1.59 o                         
   3   0   7          3.50          2.72         1.35 o                         
   4   0   7        304.60        296.19        10.50 o                         
   5   0   7         55.40         49.94         3.51 o                         
   6   0   7          3.17          1.31         1.94 o                         
  -5   1   7          9.52         11.21         3.48 o                         
  -4   1   7          8.25         10.10         1.70 o                         
  -3   1   7         93.84         88.98         3.23 o                         
  -2   1   7         36.94         36.52         2.27 o                         
  -1   1   7          0.82         -0.53         0.85 o                         
   0   1   7        112.22        116.75         4.67 o                         
   1   1   7        138.64        133.94         3.01 o                         
   2   1   7         30.70         32.73         1.34 o                         
   3   1   7         60.93         56.93         4.21 o                         
   4   1   7         57.75         69.51         5.66 o                         
   5   1   7          3.60          1.76         2.19 o                         
   6   1   7          1.42          1.34         3.46 o                         
  -5   2   7         11.71         13.08         4.59 o                         
  -4   2   7          0.35         -1.08         1.34 o                         
  -3   2   7          9.04          7.69         1.47 o                         
  -2   2   7        139.44        152.22         4.26 o                         
  -1   2   7         79.29         79.70         3.36 o                         
   0   2   7         57.68         59.66         2.35 o                         
   1   2   7        451.12        445.57         8.01 o                         
   2   2   7        244.14        242.83         5.91 o                         
   3   2   7          0.56          0.40         1.94 o                         
   4   2   7        123.57        125.20         3.61 o                         
   5   2   7        261.79        279.99         8.22 o                         
   6   2   7         23.26         20.56         4.05 o                         
   7   2   7         11.82          4.08         6.06 o                         
  -5   3   7          0.67          4.53         2.81 o                         
  -4   3   7          5.09          3.59         2.37 o                         
  -3   3   7         77.86         73.24         3.69 o                         
  -2   3   7        163.68        168.28         5.91 o                         
  -1   3   7         32.23         31.78         2.20 o                         
   0   3   7         57.19         53.08         4.09 o                         
   1   3   7        353.64        385.27         8.11 o                         
   2   3   7         98.74         93.60         3.74 o                         
   3   3   7         44.72         38.96         1.82 o                         
   4   3   7        453.62        453.42        11.67 o                         
   5   3   7        362.06        366.31        11.95 o                         
   6   3   7          2.37          0.94         1.96 o                         
   7   3   7          0.35          1.12         1.77 o                         
  -5   4   7         35.61         33.45        13.95 o                         
  -4   4   7         37.87         34.14         2.93 o                         
  -3   4   7          7.18          6.51         3.68 o                         
  -2   4   7         51.11         55.88         6.19 o                         
  -1   4   7         92.79         95.22         3.44 o                         
   0   4   7          0.39         -0.61         1.71 o                         
   1   4   7        103.20        115.47         3.44 o                         
   2   4   7        557.28        562.68        12.48 o                         
   3   4   7          1.20          0.74         2.23 o                         
   4   4   7         20.90         20.19         2.88 o                         
   5   4   7        196.21        205.09         7.15 o                         
   6   4   7         61.18         66.72         4.38 o                         
   7   4   7          3.05          3.98         4.50 o                         
  -4   5   7          0.12         -0.93         3.46 o                         
  -3   5   7          6.56          5.55         1.69 o                         
  -2   5   7        141.15        127.77         8.20 o                         
  -1   5   7         79.57         86.15         3.90 o                         
   0   5   7         18.25         18.67         2.35 o                         
   1   5   7         86.94         75.81         4.20 o                         
   2   5   7        103.65        101.03         4.61 o                         
   3   5   7         24.35         21.89         3.81 o                         
   4   5   7          8.56          7.66         2.07 o                         
   5   5   7          2.76          8.10         1.75 o                         
   6   5   7         79.70         89.14         4.33 o                         
   7   5   7          1.49          3.00         1.88 o                         
  -4   6   7          2.99          3.86         8.32 o                         
  -3   6   7          0.37          0.17         3.04 o                         
  -2   6   7          0.32          1.49         2.27 o                         
  -1   6   7         13.57         20.74         4.84 o                         
   0   6   7          7.04          5.69         1.72 o                         
   1   6   7         17.08         12.90         3.66 o                         
   2   6   7        138.72        144.30         5.80 o                         
   3   6   7         93.22         98.44         4.86 o                         
   4   6   7         45.66         44.60         4.30 o                         
   5   6   7        114.10        114.54         5.41 o                         
   6   6   7         57.67         67.34         7.38 o                         
   7   6   7          6.91          9.77         2.08 o                         
  -3   7   7          4.63          5.59         3.38 o                         
  -2   7   7          3.05          4.17         3.07 o                         
  -1   7   7         34.86         33.60         2.66 o                         
   0   7   7         38.21         44.69         4.53 o                         
   1   7   7         10.58          7.95         5.72 o                         
   2   7   7          0.62          0.07         3.08 o                         
   3   7   7        146.57        154.03         6.30 o                         
   4   7   7         40.56         45.31         3.97 o                         
   5   7   7         21.90         20.39         2.16 o                         
   6   7   7        127.33        127.76         5.59 o                         
   7   7   7         18.86         16.43         3.71 o                         
  -2   8   7          4.70         56.86        31.56 o                         
  -1   8   7         28.52         28.73         2.86 o                         
   0   8   7         35.93         38.35         3.34 o                         
   1   8   7         37.71         37.98         3.24 o                         
   2   8   7        162.83        166.78        10.98 o                         
   3   8   7         78.61         76.38         4.63 o                         
   4   8   7         14.12         12.50         3.20 o                         
   5   8   7          2.33         -0.02         2.21 o                         
   6   8   7         48.29         53.91         4.28 o                         
  -1   9   7          5.27          8.97         4.49 o                         
   0   9   7         16.53         16.38         8.72 o                         
   1   9   7          7.83          9.50         2.81 o                         
   2   9   7          0.09         -1.23         4.41 o                         
   3   9   7         25.88         31.00         3.62 o                         
   4   9   7         65.36         98.72        10.30 o                         
   5   9   7          4.26          2.49         4.03 o                         
   6   9   7         11.37         10.61         4.67 o                         
   0  10   7          0.68         -0.25         3.59 o                         
   1  10   7          3.23          1.86         3.84 o                         
   2  10   7          0.44         -2.22         6.80 o                         
   3  10   7         13.54         10.66         4.25 o                         
   4  10   7         10.73          8.47         2.64 o                         
   5  10   7          0.68         -1.35         2.24 o                         
  -2  -5   8        135.07        140.04        12.13 o                         
  -1  -5   8         94.26         91.99         7.67 o                         
   0  -5   8          1.72          1.49         7.41 o                         
   1  -5   8         24.91         12.89         9.61 o                         
  -4  -4   8         73.80         83.75         9.96 o                         
  -3  -4   8          0.97         -4.92         4.92 o                         
  -2  -4   8         17.73         22.45         6.72 o                         
  -1  -4   8        332.16        341.55        13.98 o                         
   0  -4   8         38.60         35.28         5.33 o                         
   1  -4   8          6.13          5.22         3.80 o                         
   2  -4   8         53.61         55.97        12.06 o                         
  -4  -3   8         25.87         27.10         4.92 o                         
  -3  -3   8         28.33         29.77         2.73 o                         
  -2  -3   8          9.69          7.88         4.25 o                         
  -1  -3   8          7.72          1.02         7.62 o                         
   0  -3   8         22.97         20.79         5.34 o                         
   1  -3   8          3.11          3.55         3.37 o                         
   2  -3   8         73.23         63.62         9.37 o                         
   3  -3   8        154.07        166.82         9.79 o                         
  -5  -2   8          7.88          7.79         3.58 o                         
  -4  -2   8         44.18         43.28         4.04 o                         
  -3  -2   8          0.31          0.56         1.70 o                         
  -2  -2   8          0.24          0.40         1.06 o                         
  -1  -2   8         93.75        103.47         7.51 o                         
   0  -2   8         42.07         43.08         4.72 o                         
   1  -2   8         21.39         14.51         6.01 o                         
   2  -2   8        110.79        107.61        11.29 o                         
   3  -2   8        104.24        107.96         4.82 o                         
   4  -2   8         13.16         14.24         4.43 o                         
  -5  -1   8          4.99          2.92         2.86 o                         
  -4  -1   8         75.82         84.18        13.88 o                         
  -3  -1   8         86.65        104.12         9.40 o                         
  -2  -1   8         24.65         18.85         2.05 o                         
  -1  -1   8        394.54        386.36         9.51 o                         
   0  -1   8        491.55        512.52        15.34 o                         
   1  -1   8         13.99         13.41         4.96 o                         
   2  -1   8          0.88         -0.49         2.57 o                         
   3  -1   8        306.06        284.50         9.99 o                         
   4  -1   8         88.29         89.39         7.36 o                         
   5  -1   8          0.16         -0.19         2.34 o                         
  -5   0   8         14.27          9.89         3.38 o                         
  -4   0   8         45.38         41.54         6.38 o                         
  -3   0   8         48.98         49.89         4.23 o                         
  -2   0   8         19.49         19.67         2.06 o                         
  -1   0   8         60.94         62.34         6.07 o                         
   0   0   8        364.23        406.41        10.53 o                         
   1   0   8        217.90        215.40         6.02 o                         
   2   0   8         24.73         25.71         3.09 o                         
   3   0   8        127.71        137.11        12.34 o                         
   4   0   8        122.27        117.93         5.50 o                         
   5   0   8          1.15          1.67         1.68 o                         
  -5   1   8          1.00         -0.99         2.82 o                         
  -4   1   8         23.36         17.75         3.51 o                         
  -3   1   8        111.17        123.57         8.72 o                         
  -2   1   8         13.44         16.48         1.50 o                         
  -1   1   8         58.69         56.42         3.22 o                         
   0   1   8          6.01          5.31         2.88 o                         
   1   1   8        192.89        193.96         5.56 o                         
   2   1   8          0.29          0.68         0.73 o                         
   3   1   8          7.76          7.05         3.91 o                         
   4   1   8        218.41        234.48         8.78 o                         
   5   1   8         10.59          9.27         2.99 o                         
   6   1   8          0.70         -2.35         4.25 o                         
  -5   2   8          2.20          1.40         3.04 o                         
  -4   2   8          8.95          6.67         3.22 o                         
  -3   2   8         48.31         46.61         5.45 o                         
  -2   2   8         19.89         22.62         1.89 o                         
  -1   2   8         60.55         65.50         2.79 o                         
   0   2   8        178.93        192.25         4.85 o                         
   1   2   8         44.29         44.67         2.11 o                         
   2   2   8         11.65          9.99         1.54 o                         
   3   2   8         11.47         15.95         3.69 o                         
   4   2   8         21.77         23.91         2.36 o                         
   5   2   8         16.37         17.98         2.37 o                         
   6   2   8          1.09         -1.24         5.46 o                         
  -4   3   8          8.08          9.09         3.22 o                         
  -3   3   8          8.37          9.73         3.30 o                         
  -2   3   8        130.17        139.34         5.72 o                         
  -1   3   8         24.84         26.02         1.79 o                         
   0   3   8        133.23        134.70         4.23 o                         
   1   3   8        338.45        345.05         8.26 o                         
   2   3   8          9.87          7.85         1.43 o                         
   3   3   8         96.72         91.16         3.92 o                         
   4   3   8        573.24        573.60        17.19 o                         
   5   3   8        133.28        130.72         5.14 o                         
   6   3   8          1.95          3.06         5.61 o                         
  -4   4   8         34.87         24.91         2.61 o                         
  -3   4   8         49.46         48.95         3.26 o                         
  -2   4   8         13.31         14.71         2.18 o                         
  -1   4   8          0.75          1.23         2.51 o                         
   0   4   8          1.01          1.09         2.35 o                         
   1   4   8        221.18        214.12         6.79 o                         
   2   4   8        297.21        313.93         7.80 o                         
   3   4   8          4.33          1.92         1.58 o                         
   4   4   8         26.40         28.94         3.78 o                         
   5   4   8        280.84        284.67         9.42 o                         
   6   4   8          4.50          4.96         4.58 o                         
   7   4   8          0.57         -0.06         1.99 o                         
  -4   5   8          4.25          6.16         8.24 o                         
  -3   5   8         14.02         12.06         3.07 o                         
  -2   5   8         31.35         33.36         3.34 o                         
  -1   5   8         44.58         40.30         6.76 o                         
   0   5   8         69.85         64.12         3.74 o                         
   1   5   8         57.20         57.22         4.33 o                         
   2   5   8         36.05         38.34         2.83 o                         
   3   5   8         11.00          9.39         2.06 o                         
   4   5   8          1.27          1.12         2.11 o                         
   5   5   8         10.27         13.47         4.27 o                         
   6   5   8         16.32         16.08         2.04 o                         
   7   5   8          1.18         33.80        15.45 o                         
  -3   6   8          0.21          2.38         3.09 o                         
  -2   6   8         39.85         41.37         4.80 o                         
  -1   6   8         45.70         44.09         4.77 o                         
   0   6   8         13.98         10.47         2.10 o                         
   1   6   8          1.65          3.75         1.54 o                         
   2   6   8        159.41        164.32        13.31 o                         
   3   6   8         31.64         29.80         2.95 o                         
   4   6   8          5.09          1.97         1.56 o                         
   5   6   8         70.83         78.80         3.96 o                         
   6   6   8         42.33         39.77         3.06 o                         
   7   6   8          0.30          3.69         1.87 o                         
  -3   7   8          0.14         25.52        32.68 o                         
  -2   7   8          4.77          4.37         3.10 o                         
  -1   7   8         13.50         14.44         3.53 o                         
   0   7   8          6.35          3.02         3.91 o                         
   1   7   8         22.30         20.13         3.39 o                         
   2   7   8         23.80         24.78         6.11 o                         
   3   7   8          1.10          2.76         1.92 o                         
   4   7   8         20.18         20.44         2.71 o                         
   5   7   8        114.69        128.59         5.39 o                         
   6   7   8         49.30         42.71         5.50 o                         
  -2   8   8          0.31         -0.12         5.52 o                         
  -1   8   8          2.22          4.25         1.94 o                         
   0   8   8         17.16         14.62         2.56 o                         
   1   8   8         10.56          6.52         3.37 o                         
   2   8   8         50.88         42.88         6.26 o                         
   3   8   8        104.17        100.46         5.63 o                         
   4   8   8          0.85          0.21         2.12 o                         
   5   8   8          0.48          1.40         2.10 o                         
   6   8   8         46.51         50.60         3.58 o                         
  -1   9   8         11.54          7.15         6.02 o                         
   0   9   8          9.40          9.14         2.46 o                         
   1   9   8         11.37         10.44         4.49 o                         
   2   9   8          6.28          4.84         2.22 o                         
   3   9   8          8.73          9.44         2.68 o                         
   4   9   8          6.08          2.92         2.36 o                         
   5   9   8          0.09          0.53         2.32 o                         
   6   9   8         22.88         19.89         3.90 o                         
   1  10   8          1.64          2.10         2.53 o                         
   2  10   8          3.69          4.66         2.61 o                         
   3  10   8         27.36         26.04         6.94 o                         
   4  10   8          4.63          5.59         4.25 o                         
   5  10   8          6.79         11.42         3.81 o                         
  -2  -4   9        105.61        104.54        12.31 o                         
  -1  -4   9         77.94         72.33         6.91 o                         
   0  -4   9          0.24          0.00         3.80 o                         
   1  -4   9         10.06         12.46         8.61 o                         
  -3  -3   9          6.00         -2.24         6.04 o                         
  -2  -3   9         35.43         31.79         7.83 o                         
  -1  -3   9         97.84         92.55         7.50 o                         
   0  -3   9          5.84         -2.05         3.38 o                         
   1  -3   9          2.85          6.14         3.96 o                         
   2  -3   9         83.99         81.04         7.14 o                         
  -4  -2   9         15.86         17.42         3.11 o                         
  -3  -2   9          3.92          3.71         1.92 o                         
  -2  -2   9          1.98          1.28         2.57 o                         
  -1  -2   9         34.26         38.51         5.46 o                         
   0  -2   9          9.33          5.09         7.56 o                         
   1  -2   9          1.14         -0.61         3.13 o                         
   2  -2   9        143.62        153.72        12.57 o                         
   3  -2   9        103.24        104.86        13.89 o                         
  -4  -1   9          7.42          5.64         3.02 o                         
  -3  -1   9         20.56         22.65         2.91 o                         
  -2  -1   9         73.58         76.00        12.54 o                         
  -1  -1   9        117.45        121.65         4.89 o                         
   0  -1   9         80.18         74.25         7.90 o                         
   1  -1   9         14.31         17.34         5.70 o                         
   2  -1   9          7.94          5.13         5.14 o                         
   3  -1   9         58.57         63.60         7.21 o                         
   4  -1   9         17.31         18.42         4.76 o                         
  -4   0   9         79.39         71.16         6.04 o                         
  -3   0   9         41.89         47.57         5.15 o                         
  -2   0   9          1.93          0.14         1.84 o                         
  -1   0   9        171.22        170.61         6.08 o                         
   0   0   9        228.08        232.91         8.65 o                         
   1   0   9          6.64          5.97         2.85 o                         
   2   0   9         85.53         86.90         7.39 o                         
   3   0   9        260.05        256.69        14.43 o                         
   4   0   9         33.41         35.79         6.48 o                         
   5   0   9          0.13         -0.48         2.00 o                         
  -4   1   9         22.41         19.41         3.76 o                         
  -3   1   9         21.71         25.57         6.83 o                         
  -2   1   9          4.13          6.54         2.42 o                         
  -1   1   9         22.67         26.87         3.04 o                         
   0   1   9        126.24        133.10         6.13 o                         
   1   1   9          8.21          4.59         1.97 o                         
   2   1   9          3.02          2.39         3.20 o                         
   3   1   9        156.05        161.58         8.88 o                         
   4   1   9        107.73        110.00        12.11 o                         
   5   1   9          1.98          1.48         4.62 o                         
  -4   2   9          8.71          5.80         3.28 o                         
  -3   2   9         30.22         26.26         5.26 o                         
  -2   2   9          1.63          1.70         3.25 o                         
  -1   2   9          0.20         -1.99         2.33 o                         
   0   2   9         42.50         48.85         2.83 o                         
   1   2   9         89.55         96.20         4.08 o                         
   2   2   9          9.04          6.03         2.48 o                         
   3   2   9          1.01          1.13         3.85 o                         
   4   2   9         25.73         31.27         7.83 o                         
   5   2   9          4.23          2.98         3.47 o                         
   6   2   9          4.02          6.63         3.71 o                         
  -4   3   9          1.04         -0.86         6.04 o                         
  -3   3   9         16.60         16.09         3.54 o                         
  -2   3   9         24.65         30.22         3.83 o                         
  -1   3   9         20.60         20.16         2.42 o                         
   0   3   9         91.59         89.39         3.68 o                         
   1   3   9         88.95         90.95         4.46 o                         
   2   3   9          0.25          1.20         2.81 o                         
   3   3   9         14.46         13.57         2.68 o                         
   4   3   9        187.35        191.58         8.10 o                         
   5   3   9         53.50         49.15        11.05 o                         
   6   3   9          1.34          1.19         2.73 o                         
  -4   4   9          4.87          4.45         3.46 o                         
  -3   4   9         16.56         12.70         3.52 o                         
  -2   4   9         32.92         33.75         2.68 o                         
  -1   4   9         21.06         23.03         2.19 o                         
   0   4   9         28.24         32.51         4.76 o                         
   1   4   9         61.71         60.82         3.05 o                         
   2   4   9        113.24        111.72         3.77 o                         
   3   4   9        159.16        156.23         5.85 o                         
   4   4   9        125.75        133.42         4.91 o                         
   5   4   9         24.81         29.37         2.98 o                         
   6   4   9          0.12         -3.03         8.26 o                         
  -3   5   9          7.76          5.73         2.52 o                         
  -2   5   9         16.48         12.92         2.76 o                         
  -1   5   9          0.22          0.64         1.34 o                         
   0   5   9         16.72         17.31         2.25 o                         
   1   5   9        204.75        221.90         7.31 o                         
   2   5   9         10.99         11.46         1.93 o                         
   3   5   9         19.18         18.34         2.94 o                         
   4   5   9         85.37         84.13         3.70 o                         
   5   5   9         99.51        105.98         4.65 o                         
   6   5   9          0.22         15.00        13.21 o                         
  -3   6   9         13.91          8.72         3.91 o                         
  -2   6   9         14.05         14.46         3.07 o                         
  -1   6   9         13.88         15.22         2.53 o                         
   0   6   9         12.69         10.70         1.98 o                         
   1   6   9          5.73          2.87         1.72 o                         
   2   6   9         12.97         12.90         3.87 o                         
   3   6   9          0.83         -1.08         1.64 o                         
   4   6   9          3.38          2.70         1.95 o                         
   5   6   9         42.84         50.10         8.45 o                         
   6   6   9         10.50          4.77         1.71 o                         
  -2   7   9          3.39          2.56         5.20 o                         
  -1   7   9          9.22         11.90         3.38 o                         
   0   7   9          2.46          1.34         2.97 o                         
   1   7   9         14.83         14.95         2.84 o                         
   2   7   9         60.28         70.78         4.44 o                         
   3   7   9         37.79         41.86         3.55 o                         
   4   7   9         10.02          9.74         2.39 o                         
   5   7   9         15.02         14.72         2.99 o                         
   6   7   9         23.05         22.28         3.56 o                         
  -1   8   9          3.58          3.49         2.12 o                         
   0   8   9          0.70          1.95         2.20 o                         
   1   8   9          0.06          1.17         1.94 o                         
   2   8   9         32.88         37.16         4.80 o                         
   3   8   9         29.53         29.55         3.48 o                         
   4   8   9         12.85         10.73         3.96 o                         
   5   8   9         49.95         50.05        10.63 o                         
   6   8   9         24.08         19.91         5.01 o                         
   0   9   9         15.54         16.56         4.37 o                         
   1   9   9         23.18         17.02         2.99 o                         
   2   9   9         10.42          7.67         2.55 o                         
   3   9   9          0.59         -0.81         2.33 o                         
   4   9   9          0.22         -2.36         2.36 o                         
   5   9   9          6.86          8.42         3.10 o                         
   2  10   9          6.37          0.35         2.46 o                         
   3  10   9         25.75         18.34         3.39 o                         
   4  10   9          1.73         -0.22         2.40 o                         
  -1  -3  10         39.36         29.86         6.88 o                         
   0  -3  10          6.11          1.98         3.96 o                         
  -2  -2  10          0.43         -3.58         4.92 o                         
  -1  -2  10         35.48         45.21        13.77 o                         
   0  -2  10         12.38         12.15         4.41 o                         
   1  -2  10          9.97         12.24         5.51 o                         
   2  -2  10        104.00         98.35        13.77 o                         
  -3  -1  10          1.21         -0.62         1.92 o                         
  -2  -1  10          8.19          8.59         2.80 o                         
  -1  -1  10         35.99         32.68         7.61 o                         
   0  -1  10         27.47         23.01         4.60 o                         
   1  -1  10         20.28         12.99         6.40 o                         
   2  -1  10         58.38         57.99        16.79 o                         
   3  -1  10         53.73         69.54        12.32 o                         
  -3   0  10         23.14         18.98         5.15 o                         
  -2   0  10         73.59         74.10         6.94 o                         
  -1   0  10        100.50        107.15        12.41 o                         
   0   0  10          0.39          0.63         1.43 o                         
   1   0  10          0.96         -1.50         1.50 o                         
   2   0  10         88.80         78.26        10.10 o                         
   3   0  10         94.92         85.89         5.66 o                         
   4   0  10          4.86          5.61         5.23 o                         
  -3   1  10         13.75         18.00         5.60 o                         
  -2   1  10          5.41          3.16         2.36 o                         
  -1   1  10         95.34        100.74         8.50 o                         
   0   1  10        174.35        187.76         8.65 o                         
   1   1  10         16.41         20.61         3.54 o                         
   2   1  10         11.44         10.05         2.70 o                         
   3   1  10         89.60         87.27         9.72 o                         
   4   1  10         21.09         21.49         4.06 o                         
   5   1  10          0.60         -1.12         3.27 o                         
  -3   2  10          3.77          5.77         4.37 o                         
  -2   2  10          6.30          4.01         2.73 o                         
  -1   2  10          0.43          1.62         2.65 o                         
   0   2  10         66.27         74.28         4.94 o                         
   1   2  10          7.31          9.15         2.61 o                         
   2   2  10          1.79          2.42         2.31 o                         
   3   2  10        113.24        118.07         7.13 o                         
   4   2  10         30.71         31.14         4.96 o                         
   5   2  10          1.15         -0.12         1.54 o                         
  -3   3  10         11.33          9.79         3.38 o                         
  -2   3  10         16.27         15.42         3.28 o                         
  -1   3  10          6.17          6.00         2.62 o                         
   0   3  10          9.31         11.13         3.25 o                         
   1   3  10         30.71         33.14         3.78 o                         
   2   3  10          0.15          2.34         2.66 o                         
   3   3  10          1.94          0.48         2.84 o                         
   4   3  10         30.21         37.02         7.00 o                         
   5   3  10          9.38          7.21         6.71 o                         
  -3   4  10         23.66         17.69         4.59 o                         
  -2   4  10         10.12          9.39         3.16 o                         
  -1   4  10         19.12         14.94         3.31 o                         
   0   4  10         67.26         68.18         6.21 o                         
   1   4  10         11.42         14.64         3.27 o                         
   2   4  10         25.44         22.39         5.12 o                         
   3   4  10        174.72        193.97        10.06 o                         
   4   4  10        101.72         74.14        11.05 o                         
   5   4  10          8.93          4.83         2.29 o                         
   6   4  10          0.18          0.08         5.31 o                         
  -3   5  10          0.37         -0.57         3.31 o                         
  -2   5  10          1.30          3.45         3.05 o                         
  -1   5  10          3.12          5.43         3.71 o                         
   0   5  10         31.37         31.62         4.39 o                         
   1   5  10         89.66         94.21         9.98 o                         
   2   5  10          6.88          7.98         2.10 o                         
   3   5  10          5.98          4.84         3.38 o                         
   4   5  10        107.29        117.35        25.28 o                         
   5   5  10         19.52         14.52         5.16 o                         
   6   5  10          0.71         -1.42         2.20 o                         
  -2   6  10         13.87         12.89         6.68 o                         
  -1   6  10          9.41         11.26         3.33 o                         
   0   6  10          2.93          2.55         1.76 o                         
   1   6  10         18.26         16.23         2.42 o                         
   2   6  10         14.26         13.87         2.62 o                         
   3   6  10          7.23          6.41         3.23 o                         
   4   6  10          0.16          0.31         3.30 o                         
   5   6  10         34.42         24.47         8.25 o                         
   6   6  10          0.47          0.82         1.78 o                         
  -1   7  10          0.55         -2.18         2.26 o                         
   0   7  10          0.34          0.68         2.16 o                         
   1   7  10         24.38         19.95         2.69 o                         
   2   7  10         11.89         11.46         3.97 o                         
   3   7  10          1.82          2.35         2.29 o                         
   4   7  10         14.03         16.51         4.46 o                         
   5   7  10         19.79         11.22         9.18 o                         
  -1   8  10          5.26          2.95         2.19 o                         
   0   8  10          2.30          0.19         3.12 o                         
   1   8  10          0.50          0.03         2.02 o                         
   2   8  10          3.07          1.86         2.25 o                         
   3   8  10         17.27         21.77         3.87 o                         
   4   8  10         22.53         20.32         3.02 o                         
   5   8  10         15.33         11.53         6.78 o                         
   1   9  10         11.13         10.69         3.47 o                         
   2   9  10         28.41         27.84         5.72 o                         
   3   9  10          1.38          2.15         2.45 o                         
   4   9  10          0.08         -1.89         4.92 o                         
  -1  -1  11         14.00         23.95         7.39 o                         
   0  -1  11          7.61          4.79         5.94 o                         
   1  -1  11         40.55         36.12         7.77 o                         
   2  -1  11         62.25         48.42        11.17 o                         
  -2   0  11         15.49         14.06         2.72 o                         
  -1   0  11         40.65         40.87         6.04 o                         
   0   0  11          9.93          8.39         5.88 o                         
   1   0  11          1.80          3.04         6.79 o                         
   2   0  11         27.81         25.92         9.42 o                         
   3   0  11         51.17         48.57        13.21 o                         
  -2   1  11         31.82         32.35         3.82 o                         
  -1   1  11         51.97         50.72         8.21 o                         
   0   1  11          9.88          9.25         2.26 o                         
   1   1  11         23.45         20.91         3.50 o                         
   2   1  11         78.68         77.71         5.36 o                         
   3   1  11         36.98         34.26         9.87 o                         
   4   1  11          0.80         -2.94         9.25 o                         
  -2   2  11          1.46          2.27         2.94 o                         
  -1   2  11         22.98         27.65         4.35 o                         
   0   2  11         25.16         26.97         5.15 o                         
   1   2  11          0.25          0.77         2.49 o                         
   2   2  11         22.67         23.87         3.61 o                         
   3   2  11         66.19         50.64         8.14 o                         
   4   2  11          3.13         -0.32         3.09 o                         
  -2   3  11          0.87          0.39         2.91 o                         
  -1   3  11          6.40          4.48         3.48 o                         
   0   3  11         35.43         40.48         5.71 o                         
   1   3  11          5.25          4.94         7.83 o                         
   2   3  11          0.86          2.70         5.54 o                         
   3   3  11         12.91          7.13         7.48 o                         
   4   3  11         14.62          7.76         3.70 o                         
  -2   4  11         10.29          9.09         3.51 o                         
  -1   4  11          6.28          8.61         3.08 o                         
   0   4  11          8.64          2.71         8.28 o                         
   1   4  11          1.94         -0.01         4.14 o                         
   2   4  11          1.03          0.72         4.05 o                         
   3   4  11         39.64         45.02         7.60 o                         
   4   4  11         46.30         43.40         5.45 o                         
   5   4  11          4.67          4.16         3.35 o                         
  -2   5  11          4.31          5.04         3.59 o                         
  -1   5  11          1.36          2.48         4.80 o                         
   0   5  11         16.54         23.33         4.48 o                         
   1   5  11         58.98         55.98        12.09 o                         
   2   5  11         41.07         31.30         6.18 o                         
   3   5  11         19.18         20.57         4.26 o                         
   4   5  11         21.61         10.25         4.29 o                         
   5   5  11          1.56          2.74         4.58 o                         
  -1   6  11          6.78          3.25         3.40 o                         
   0   6  11         34.71         28.62         5.14 o                         
   1   6  11          4.20          2.57         3.82 o                         
   2   6  11          0.53         -1.59         3.18 o                         
   3   6  11         25.29         19.59         5.67 o                         
   4   6  11         38.95         33.71         5.33 o                         
   5   6  11          4.50         10.64         5.41 o                         
   0   7  11          0.20          5.71         5.15 o                         
   1   7  11          3.08          2.97         4.18 o                         
   2   7  11          0.73          0.74         3.99 o                         
   3   7  11          4.44          5.33         4.19 o                         
   4   7  11          6.32          7.39         5.01 o                         
   1   8  11         11.67         11.46         4.77 o                         
   2   8  11         10.12          8.38         4.57 o                         
   3   8  11          0.73          3.17         4.36 o                         
   4   8  11          1.53          1.49         9.89 o                         
   0   1  12          0.40          1.75         5.57 o                         
   1   1  12         10.42         -6.27        15.67 o                         
   2   1  12         39.28         36.04        21.27 o                         
  -1   2  12         45.32         42.43         4.27 o                         
   0   2  12          8.45          8.60         2.79 o                         
   1   2  12          0.82         -0.90         2.65 o                         
   2   2  12         23.50         22.96         3.94 o                         
   3   2  12         21.92         21.09         3.93 o                         
  -1   3  12          7.47          7.93         3.13 o                         
   0   3  12         11.38          5.43        10.30 o                         
   1   3  12          3.62          4.37         4.92 o                         
   2   3  12         18.73         16.90         7.05 o                         
   3   3  12         16.26          7.01         3.69 o                         
  -1   4  12          1.28          1.28         2.99 o                         
   0   4  12         12.16         15.71         8.51 o                         
   1   4  12          0.16          2.65         9.74 o                         
   2   4  12          6.84          3.18         4.03 o                         
   3   4  12         13.13         12.99         4.01 o                         
   0   5  12          0.84          3.73         3.69 o                         
   1   5  12          9.82          6.67         4.10 o                         
   2   5  12         43.84         49.89         6.14 o                         
   3   5  12         25.53         23.60         4.83 o                         
   4   5  12          6.59          3.38         4.02 o                         
   0   6  12         17.24         19.51         7.61 o                         
   1   6  12          9.86          4.96         4.45 o                         
   2   6  12          1.62         -0.53         5.82 o                         
   3   6  12         16.26          8.40         4.32 o                         
   1   7  12          2.80          8.13         4.45 o                         
   2   7  12          1.34         -1.26         4.23 o                         
   3   7  12          0.07         -4.23         4.23 o                         
                                                                                
